# Supplementary material for: Neuronal differentiation of neuroblastoma cell lines for neurological disease modeling
Source: iScience. 2026 Jun 18;29(7):116469. doi: 10.1016/j.isci.2026.116469 (PMC13312023; doi:10.1016/j.isci.2026.116469)
Supplement: Table S1. Cell line list, related to STAR methods [file mmc2.xlsx]

## Sheet: Table S1 Cell line list
Cell Line	Origin	Stage	Treatment	Sex	Age	Reference	Proliferation Medium for maintainance (ND0)	Neuron Differentiation Medium 1 (ND1)	Neuron Differentiation Medium 2 (ND2)
CCLF_PEDS_0051_T	pleural cavity	metastasis	no	m	2y	CCLF models. 2023. https://cellfactory.broadinstitute.org	50% Advanced DMEM/F12 + 50% DMEM high glucose + 7.5% h.i. FBS + 10 ng/ml EGF + 5 µg/ml insulin + 0.5 µg/ml hydrocortisone + 8.6 ng/ml cholera toxin + 10 µM Y-27632
CHP-126	abdomen	stage III	no	f	1y2m	1Schlesinger et al., 1976	80% RPMI 1640 + 20% h.i. FBS	RPMI 1640 + 2.5% h.i. FBS + 10 µM retinoic acid (RA)	Neurobasal-A media + 50 ng/ml BDNF + 20 mM KCl + 1 × B27
CHP-134	adrenal gland	metastasis (stage IV)	yes	m	1y1m	1Schlesinger et al., 1976	80-90% RPMI 1640 + 10-20% h.i. FBS	RPMI 1640 + 2.5% h.i. FBS + 10 µM retinoic acid (RA)	Neurobasal-A media + 50 ng/ml BDNF + 20 mM KCl + 1 × B27
GI-ME-N	bone marrow	metastasis (stage IV)	yes	f	3y6m	2Donti et al., 1988	90% RPMI 1640 + 10% h.i. FBS	RPMI 1640 + 2.5% h.i. FBS + 10 µM retinoic acid (RA)	Neurobasal-A media + 50 ng/ml BDNF + 20 mM KCl + 1 × B27
IMR-32	abdomen	n.a.	no	m	1y	3Tumilowicz et al., 1970	80% RPMI 1640 + 20% h.i. FBS + 1x non-essential amino acids	RPMI 1640 + 2.5% h.i. FBS + 10 µM retinoic acid (RA)	Neurobasal-A media + 50 ng/ml BDNF + 20 mM KCl + 1 × B27
KELLY	brain	n.a	n.a	f	1y	4Schwab et al., 1983	90% RPMI 1640 + 10% h.i. FBS	RPMI 1640 + 2.5% h.i. FBS + 10 µM retinoic acid (RA)	Neurobasal-A media + 50 ng/ml BDNF + 20 mM KCl + 1 × B27
LAN-1	bone marrow	metastasis (stage IV)	yes	m	2y	5Seeger et al., 1977	80-90% RPMI 1640 + 10-20% h.i. FBS	RPMI 1640 + 2.5% h.i. FBS + 10 µM retinoic acid (RA)	Neurobasal-A media + 50 ng/ml BDNF + 20 mM KCl + 1 × B27
LAN-2	primary tumor	metastasis (stage IV)	no	f	3y	5Seeger et al., 1977	40% RPMI 1640 + 40% MEM (with Earle's salts) + 20% h.i. FBS + 2 mM L-glutamine + non-essential amino acids	RPMI 1640 + 2.5% h.i. FBS + 10 µM retinoic acid (RA)	Neurobasal-A media + 50 ng/ml BDNF + 20 mM KCl + 1 × B27
LAN-5	bone marrow	metastasis	n.a.	m	4m	6Seeger, et al., 1982	80% RPMI 1640 + 20% h.i. FBS	RPMI 1640 + 2.5% h.i. FBS + 10 µM retinoic acid (RA)	Neurobasal-A media + 50 ng/ml BDNF + 20 mM KCl + 1 × B27
LAN-6	bone marrow	metastasis (stage IV)	n.a.	m	6y	7Wada, et al., 1993	80% DMEM + 20% h.i. FBS	DMEM + 2.5% h.i. FBS + 10 µM retinoic acid (RA)	Neurobasal-A media + 50 ng/ml BDNF + 20 mM KCl + 1 × B27
LS	abdomen	stage III	n.a.	f	1y4m	8Rudolph et al., 1991	90% RPMI 1640 + 10% h.i. FBS	RPMI 1640 + 2.5% h.i. FBS + 10 µM retinoic acid (RA)	Neurobasal-A media + 50 ng/ml BDNF + 20 mM KCl + 1 × B27
MHH-NB-11	adrenal gland	metastasis	yes	m	4y	9Pietsch et al., 1988	80-90% RPMI 1640 + 10-20% h.i. FBS + 2 mM L-glutamine + 1x non-essential amino acids	RPMI 1640 + 2.5% h.i. FBS + 10 µM retinoic acid (RA)	Neurobasal-A media + 50 ng/ml BDNF + 20 mM KCl + 1 × B27
NBL-S	adrenal gland	stage III	no	m	3y	10Cohn et al., 1990	90% Iscove's MDM + 10% h.i. FBS	IMDM+ 2.5% h.i. FBS + 10 µM retinoic acid (RA)	Neurobasal-A media + 50 ng/ml BDNF + 20 mM KCl + 1 × B27
NGP	lung	metastasis	yes	m	2y6m	11Goldstein et al., 1974	90% DMEM (4.5 g/L glucose) + 10% h.i. FBS	DMEM + 2.5% h.i. FBS + 10 µM retinoic acid (RA)	Neurobasal-A media + 50 ng/ml BDNF + 20 mM KCl + 1 × B27
NMB	bone marrow	metastasis	yes	f	10m	12Brodeur et al., 1977	90% DMEM (4.5 g/L glucose) + 10% h.i. FBS	DMEM + 2.5% h.i. FBS + 10 µM retinoic acid (RA)	Neurobasal-A media + 50 ng/ml BDNF + 20 mM KCl + 1 × B27
SH-SY5Y	bone marrow	metastasis	n.a	f	4y	13Biedler et al., 1973	80% DMEM + 20% h.i. FBS	DMEM + 2.5% h.i. FBS + 10 µM retinoic acid (RA)	Neurobasal-A media + 50 ng/ml BDNF + 20 mM KCl + 1 × B27
SIMA	adrenal gland	stage III	yes	m	1y8m	14Marini et al., 1999	90% RPMI 1640 + 10% h.i. FBS + 2 mM L-glutamine	RPMI 1640 + 2.5% h.i. FBS + 10 µM retinoic acid (RA)	Neurobasal-A media + 50 ng/ml BDNF + 20 mM KCl + 1 × B27
SK-N-BE(2)	bone marrow	metastasis	yes	m	1y10m	15Biedler et al., 1976	90% mixture of Ham's F12 + MEM (with Earle's salts)(at 1:1) + 10% h.i. FBS	MEM/F12+ 2.5% h.i. FBS + 10 µM retinoic acid (RA)	Neurobasal-A media + 50 ng/ml BDNF + 20 mM KCl + 1 × B27
Reference
1. Schlesinger H.R., Gerson J.M., Moorhead P.S., Maguire H. and Hummeler K. (1976) Establishment and characterization of human neuroblastoma cell lines. Cancer Research 36(9 pt.1): 3094-3100.
2. Donti E., Longo L., Tonini G.P., Verdona G., Melodia A., Lanino E. and Cornaglia-Ferraris P. (1988) Cytogenetic and molecular study of two human neuroblastoma cell lines. Cancer Genetics and Cytogenetics 30(2): 225-231.
3. Tumilowicz J.J., Nichols W.W., Cholon J.J. and Greene A.E. (1970) Definition of a continuous human cell line derived from neuroblastoma. Cancer Research 30(8): 2110-2118.
4. Schwab M., Alitalo K., Klempnauer K.H., Varmus H.E., Bishop J.M., Gilbert F., Brodeur G., Goldstein M. and Trent J. (1983) Amplified DNA with limited homology to myc cellular oncogene is shared by human neuroblastoma cell lines and a neuroblastoma tumour. Nature 305(5931): 245-248.
5. Seeger R.C., Rayner S.A., Banerjee A., Chung H., Laug W.E., Neustein H.B. and Benedict W.F. (1977) Morphology, growth, chromosomal pattern and fibrinolytic activity of two new human neuroblastoma cell lines. Cancer Research 37(5): 1364-1371.
6. Seeger R.C., Danon Y.L., Rayner S.A. and Hoover F. (1982)Definition of a Thy-1 determinant on human neuroblastoma, glioma, sarcoma, and teratoma cells with a monoclonal antibody. Journal of Immunology 128(2): 983-989.
7. Wada R.K., Seeger R.C., Brodeur G.M., Einhorn P.A., Rayner S.A., Tomayko M.M. and Reynolds C.P. (1993) Human neuroblastoma cell lines that express N-myc without gene amplification. Cancer 72(11): 3346-3354.
8. Rudolph G., Schilbach-Stuckle K., Handgretinger R., Kaiser P. and Hameister H. (1991) Cytogenetic and molecular characterization of a newly established neuroblastoma cell line LS. Human Genetics 86(6): 562-566.
9. Pietsch T., Gottert E., Meese E., Blin N., Feickert H.J., Riehm H. and Kovacs G. (1988) Characterization of a continuous cell line (MHH-NB-11) derived from advanced neuroblastoma. Anticancer Research 8(6): 1329-1333.
10. Cohn S.L., Salwen H., Quasney M.W., Ikegaki N., Cowan J.M., Herst C.V., Kennett R.H., Rosen S.T., DiGiuseppe J.A. and Brodeur G.M. (1990) Prolonged N-myc protein half-life in a neuroblastoma cell line lacking N-myc amplification. Oncogene 5(12): 1821-1827.
11. Goldstein M.N. and Brodeur G.M. (1974) Human neuroblastomas in vitro: activation of the membrane pump for catecholamines by 5 bromodeoxyuridine. Excerpta Medica International Congress Series 349: 178-182.
12. Brodeur G.M., Sekhon G. and Goldstein M.N. (1977) Chromosomal aberrations in human neuroblastomas. Cancer 40(5): 2256-2263.
13. Biedler J.L., Helson L. and Spengler B.A. (1973) Morphology and growth, tumorigenicity, and cytogenetics of human neuroblastoma cells in continuous culture. Cancer Research 33(11): 2643-2652.
14. Marini P., MacLeod R.A., Treuner C., Bruchelt G., Bohm W., Wolburg H., Schweizer P. and Girgert R. (1999) SiMa, a new neuroblastoma cell line combining poor prognostic cytogenetic markers with high adrenergic differentiation. Cancer Genetics and Cytogenetics 112(2): 161-164.
15. Biedler J.L. and Spengler B.A. (1976) A novel chromosome abnormality in human neuroblastoma and antifolate-resistant Chinese hamster cell lives in culture. Journal of the National Cancer Institute 57(3): 683-695.
