# Supplementary material for: Neuronal differentiation of neuroblastoma cell lines for neurological disease modeling
Source: iScience. 2026 Jun 18;29(7):116469. doi: 10.1016/j.isci.2026.116469 (PMC13312023; doi:10.1016/j.isci.2026.116469)
Supplement: Table S2. Mutations of neuroblastoma-related genes, related to Figure 1 and Table 1 [file mmc3.xls]

## Sheet: Table S2 NB mutations
Cell_line	Hugo_Symbol	Entrez_Gene_Id	NCBI_Build	Chromosome	Start_Position	End_Position	STRAND_VEP	Variant_Classification	Reference_Allele	Tumor_Seq_Allele1	Tumor_Seq_Allele2	HGVSc	HGVSp	HGVSp_Short	Exon_Number	t_depth	t_ref_count	t_alt_count	Gene	Feature	cDNA_position	CDS_position	Protein_position	Amino_acids	Codons	Existing_variation	SIFT	PolyPhen	IMPACT
CCLF_PEDS_0051_T	ATR	545	GRCh38	chr3	142553967	142553968	-1	Frame_Shift_Del	TC	TC	-	c.2389_2390del	p.Glu797ArgfsTer2	p.E797Rfs*2	11/47	15	13	2	ENSG00000175054	ENST00000350721	2418-2419/8158	2389-2390/7935	797/2644	E/X	GAa/a				HIGH
CHP-126	ATR	545	GRCh38	chr3	142549537	142549538	-1	Frame_Shift_Ins	-	-	A	c.3112dup	p.Ser1038PhefsTer11	p.S1038Ffs*11	15/47	9	7	2	ENSG00000175054	ENST00000350721	3141-3142/8158	3112-3113/7935	1038/2644	S/FX	tct/tTct	rs1559984993			HIGH
CHP-126	ATRX	546	GRCh38	chrX	77682737	77682738	-1	Frame_Shift_Ins	-	-	T	c.2518dup	p.Arg840LysfsTer9	p.R840Kfs*9	9/35	70	59	11	ENSG00000085224	ENST00000373344	2733-2734/11165	2518-2519/7479	840/2492	R/KX	aga/aAga				HIGH
CHP-134	TSC2	7249	GRCh38	chr16	2058786	2058787	1	Frame_Shift_Ins	-	-	T	c.894dup	p.Val299CysfsTer39	p.V299Cfs*39	10/42	67	59	8	ENSG00000103197	ENST00000219476	998-999/6415	888-889/5424	296-297/1807	-/X	-/T	rs137854024			HIGH
GI-ME-N	NF1	4763	GRCh38	chr17	31095371	31095371	1	Splice_Site	T	C	C	c.60+2T>C		p.X20_splice		11	0	11	ENSG00000196712	ENST00000358273						CS087436			HIGH
GI-ME-N	BRCA1	672	GRCh38	chr17	43092201	43092202	-1	Frame_Shift_Ins	-	-	T	c.3329dup	p.Gln1111AlafsTer4	p.Q1111Afs*4	10/23	68	60	8	ENSG00000012048	ENST00000357654	3442-3443/7088	3329-3330/5592	1110/1863	K/KX	aag/aaAg	rs80357575			HIGH
GI-ME-N	BRCA1	672	GRCh38	chr17	43094134	43094134	-1	Missense_Mutation	C	C	T	c.1397G>A	p.Arg466Gln	p.R466Q	10/23	57	35	22	ENSG00000012048	ENST00000357654	1510/7088	1397/5592	466/1863	R/Q	cGg/cAg	rs199540030,COSV58804073	tolerated(0.29)	possibly_damaging(0.472)	MODERATE
GI-ME-N	ATRX	546	GRCh38	chrX	77681715	77681715	-1	Missense_Mutation	C	G	G	c.3541G>C	p.Val1181Leu	p.V1181L	9/35	145	0	145	ENSG00000085224	ENST00000373344	3756/11165	3541/7479	1181/2492	V/L	Gtc/Ctc	rs61758732,COSV64886220	tolerated_low_confidence(0.35)	benign(0.005)	MODERATE
KELLY	ALK	238	GRCh38	chr2	29220829	29220829	-1	Missense_Mutation	G	G	T	c.3522C>A	p.Phe1174Leu	p.F1174L	23/29	110	59	51	ENSG00000171094	ENST00000389048	4449/6240	3522/4863	1174/1620	F/L	ttC/ttA	rs863225281,COSV66555460,COSV66556325	deleterious(0.03)	possibly_damaging(0.641)	MODERATE
KELLY	CDKN2A	1029	GRCh38	chr9	21971157	21971157	-1	Missense_Mutation	C	C	T	c.202G>A	p.Ala68Thr	p.A68T	2/3	784	96	688	ENSG00000147889	ENST00000304494	232/978	202/471	68/156	A/T	Gcg/Acg	COSV100448219,COSV58684018	deleterious(0)	probably_damaging(0.994)	MODERATE
KELLY	MAP2K1	5604	GRCh38	chr15	66490601	66490601	1	Missense_Mutation	G	G	A	c.1168G>A	p.Ala390Thr	p.A390T	11/11	192	95	97	ENSG00000169032	ENST00000307102	1604/2547	1168/1182	390/393	A/T	Gct/Act	rs730880500,COSV57234944	tolerated_low_confidence(0.99)	benign(0)	MODERATE
KELLY	TP53	7157	GRCh38	chr17	7675083	7675083	-1	Missense_Mutation	G	T	T	c.529C>A	p.Pro177Thr	p.P177T	5/11	78	0	78	ENSG00000141510	ENST00000269305	671/2512	529/1182	177/393	P/T	Ccc/Acc	rs147002414,COSV52688422,COSV53250031	deleterious(0)	probably_damaging(0.975)	MODERATE
LAN-1	ALK	238	GRCh38	chr2	29220829	29220829	-1	Missense_Mutation	G	G	T	c.3522C>A	p.Phe1174Leu	p.F1174L	23/29	178	78	100	ENSG00000171094	ENST00000389048	4449/6240	3522/4863	1174/1620	F/L	ttC/ttA	rs863225281,COSV66555460,COSV66556325	deleterious(0.03)	possibly_damaging(0.641)	MODERATE
LAN-1	TP53	7157	GRCh38	chr17	7675066	7675066	-1	Nonsense_Mutation	G	T	T	c.546C>A	p.Cys182Ter	p.C182*	5/11	28	1	27	ENSG00000141510	ENST00000269305	688/2512	546/1182	182/393	C/*	tgC/tgA	COSV52689159,COSV52761745,COSV53363828			HIGH
LAN-1	NF1	4763	GRCh38	chr17	31260517	31260517	1	Splice_Site	T	C	C	c.4577+2T>C		p.X1526_splice		2	0	2	ENSG00000196712	ENST00000358273						rs1597747184			HIGH
LAN-2	ATR	545	GRCh38	chr3	142555928	142555928	-1	Missense_Mutation	T	T	C	c.2290A>G	p.Lys764Glu	p.K764E	10/47	15	3	12	ENSG00000175054	ENST00000350721	2319/8158	2290/7935	764/2644	K/E	Aag/Gag	rs77208665,COSV63389180	tolerated(0.06)	benign(0.395)	MODERATE
LAN-2	ATR	545	GRCh38	chr3	142555973	142555973	-1	Missense_Mutation	A	A	G	c.2245T>C	p.Ser749Pro	p.S749P	10/47	17	12	5	ENSG00000175054	ENST00000350721	2274/8158	2245/7935	749/2644	S/P	Tct/Cct		tolerated(0.11)	benign(0)	MODERATE
LAN-2	ATR	545	GRCh38	chr3	142562415	142562415	-1	Frame_Shift_Del	A	A	-	c.987del	p.Phe329LeufsTer14	p.F329Lfs*14	4/47	12	10	2	ENSG00000175054	ENST00000350721	1016/8158	987/7935	329/2644	F/X	ttT/tt				HIGH
LAN-2	TP53	7157	GRCh38	chr17	7670700	7670700	-1	Missense_Mutation	G	A	A	c.1009C>T	p.Arg337Cys	p.R337C	10/11	216	0	216	ENSG00000141510	ENST00000269305	1151/2512	1009/1182	337/393	R/C	Cgc/Tgc	rs587782529,CM981929,COSV52669243,COSV52718762,COSV52810068,COSV52816817	tolerated(0.09)	benign(0.344)	MODERATE
LAN-5	ALK	238	GRCh38	chr2	29209798	29209798	-1	Missense_Mutation	C	C	T	c.3824G>A	p.Arg1275Gln	p.R1275Q	25/29	57	21	36	ENSG00000171094	ENST00000389048	4751/6240	3824/4863	1275/1620	R/Q	cGa/cAa	rs113994087,CM085230,COSV66555567,COSV66558183	deleterious(0)	probably_damaging(1)	MODERATE
LAN-5	JAK2	3717	GRCh38	chr9	5069059	5069060	1	Frame_Shift_Ins	-	-	A	c.1370dup	p.Asn457LysfsTer2	p.N457Kfs*2	11/25	16	13	3	ENSG00000096968	ENST00000381652	1831-1832/7023	1364-1365/3399	455/1132	T/TX	aca/acAa				HIGH
LAN-6	ALK	238	GRCh38	chr2	29223430	29223430	-1	Missense_Mutation	C	C	T	c.3271G>A	p.Asp1091Asn	p.D1091N	20/29	71	20	51	ENSG00000171094	ENST00000389048	4198/6240	3271/4863	1091/1620	D/N	Gac/Aac	rs864309584,COSV66566475	deleterious(0)	benign(0.172)	MODERATE
LAN-6	KRAS	3845	GRCh38	chr12	25245351	25245351	-1	Missense_Mutation	C	C	A	c.34G>T	p.Gly12Cys	p.G12C	2/5	53	32	21	ENSG00000133703	ENST00000311936	224/5306	34/567	12/188	G/C	Ggt/Tgt	rs121913530,CM076251,COSV55497461,COSV55497469,COSV55497582,COSV56157736	deleterious(0.02)	probably_damaging(0.99)	MODERATE
NBL-S	ATR	545	GRCh38	chr3	142469495	142469495	-1	Missense_Mutation	A	A	C	c.6394T>G	p.Tyr2132Asp	p.Y2132D	38/47	73	31	42	ENSG00000175054	ENST00000350721	6423/8158	6394/7935	2132/2644	Y/D	Tat/Gat	rs28910273,COSV63384218	tolerated(0.06)	benign(0.005)	MODERATE
NBL-S	TSC2	7249	GRCh38	chr16	2058786	2058787	1	Frame_Shift_Ins	-	-	T	c.894dup	p.Val299CysfsTer39	p.V299Cfs*39	10/42	65	57	8	ENSG00000103197	ENST00000219476	998-999/6415	888-889/5424	296-297/1807	-/X	-/T	rs137854024			HIGH
NGP	PIK3CA	5290	GRCh38	chr3	179218294	179218294	1	Missense_Mutation	G	G	A	c.1624G>A	p.Glu542Lys	p.E542K	10/21	34	20	14	ENSG00000121879	ENST00000263967	1947/9259	1624/3207	542/1068	E/K	Gaa/Aaa	rs121913273,CM153078,COSV55873227,COSV55894248	deleterious(0.04)	probably_damaging(0.912)	MODERATE
NGP	KRAS	3845	GRCh38	chr12	25209854	25209854	-1	Missense_Mutation	T	T	C	c.508A>G	p.Met170Val	p.M170V	5/5	24	11	13	ENSG00000133703	ENST00000311936	698/5306	508/567	170/188	M/V	Atg/Gtg		tolerated(0.32)	benign(0.043)	MODERATE
NGP	TP53	7157	GRCh38	chr17	7675189	7675189	-1	Missense_Mutation	G	G	C	c.423C>G	p.Cys141Trp	p.C141W	5/11	203	126	77	ENSG00000141510	ENST00000269305	565/2512	423/1182	141/393	C/W	tgC/tgG	rs1057519977,COSV52671863,COSV52706449,COSV52741627,COSV52827803	deleterious(0)	probably_damaging(1)	MODERATE
NMB	JAK2	3717	GRCh38	chr9	5078347	5078347	1	Missense_Mutation	T	T	A	c.2034T>A	p.Asn678Lys	p.N678K	16/25	5	3	2	ENSG00000096968	ENST00000381652	2501/7023	2034/3399	678/1132	N/K	aaT/aaA		tolerated(0.46)	possibly_damaging(0.605)	MODERATE
NMB	TP53	7157	GRCh38	chr17	7674230	7674230	-1	Missense_Mutation	C	T	T	c.733G>A	p.Gly245Ser	p.G245S	7/11	116	0	116	ENSG00000141510	ENST00000269305	875/2512	733/1182	245/393	G/S	Ggc/Agc	rs28934575,CM010463,CM900210,CM920674,COSV52661744,COSV52661877,COSV52713951,COSV52839866	deleterious(0)	probably_damaging(0.998)	MODERATE
SH-SY5Y	ALK	238	GRCh38	chr2	29220829	29220829	-1	Missense_Mutation	G	G	T	c.3522C>A	p.Phe1174Leu	p.F1174L	23/29	103	80	23	ENSG00000171094	ENST00000389048	4449/6240	3522/4863	1174/1620	F/L	ttC/ttA	rs863225281,COSV66555460,COSV66556325	deleterious(0.03)	possibly_damaging(0.641)	MODERATE
SK-N-BE(2)	CDKN2A	1029	GRCh38	chr9	21971110	21971110	-1	Missense_Mutation	G	T	T	c.249C>A	p.His83Gln	p.H83Q	2/3	1402	12	1390	ENSG00000147889	ENST00000304494	279/978	249/471	83/156	H/Q	caC/caA	rs34968276,CM056553,CM165739,COSV58684711,COSV58719805	deleterious(0)	probably_damaging(1)	MODERATE
SK-N-BE(2)	TP53	7157	GRCh38	chr17	7675208	7675208	-1	Missense_Mutation	C	A	A	c.404G>T	p.Cys135Phe	p.C135F	5/11	357	0	357	ENSG00000141510	ENST00000269305	546/2512	404/1182	135/393	C/F	tGc/tTc	rs587781991,COSV52675774,COSV52680475,COSV52702460,COSV53452020	deleterious(0)	probably_damaging(1)	MODERATE
SK-N-BE(2)	ATRX	546	GRCh38	chrX	77682536	77682536	-1	Missense_Mutation	C	T	T	c.2720G>A	p.Arg907Gln	p.R907Q	9/35	103	0	103	ENSG00000085224	ENST00000373344	2935/11165	2720/7479	907/2492	R/Q	cGa/cAa	rs143413618,COSV64880025	tolerated_low_confidence(0.46)	benign(0)	MODERATE
SK-N-BE(2)	ATRX	546	GRCh38	chrX	77682991	77682991	-1	Missense_Mutation	A	C	C	c.2265T>G	p.Asn755Lys	p.N755K	9/35	82	0	82	ENSG00000085224	ENST00000373344	2480/11165	2265/7479	755/2492	N/K	aaT/aaG	COSV64872093	tolerated_low_confidence(0.17)	benign(0.006)	MODERATE
