# Supplementary material for: Neuronal differentiation of neuroblastoma cell lines for neurological disease modeling
Source: iScience. 2026 Jun 18;29(7):116469. doi: 10.1016/j.isci.2026.116469 (PMC13312023; doi:10.1016/j.isci.2026.116469)
Supplement: Table S3. Fusions in-frame, related to Figure 1 and Table 1 [file mmc4.xlsx]

## Sheet: Table S3 Fusions in-frame
sample	Gene_1_symbol(5end_fusion_partner)	Gene_2_symbol(3end_fusion_partner)	Fusion_description	Spanning_pairs	Spanning_unique_reads	Longest_anchor_found	Fusion_finding_method	Fusion_point_for_gene_1(5end_fusion_partner)	Fusion_point_for_gene_2(3end_fusion_partner)	Gene_1_id(5end_fusion_partner)	Gene_2_id(3end_fusion_partner)	Exon_1_id(5end_fusion_partner)	Exon_2_id(3end_fusion_partner)	Fusion_sequence	Predicted_effect
CHP-126	NBAS	SET	oncogene,cancer,tumor,m4,t5,exon-exon	17	5	29	BOWTIE;BOWTIE+BLAT	2:15551493:-	9:128691170:+	ENSG00000151779	ENSG00000119335	ENSE00001241726	ENSE00003548688	TCTGCAAAAGATGATTTTACATCCATTATTGGGAAATGTCAAG*AAAAAGAACAGCAAGAAGCGATTGAACACATTGATGAAGTACA	in-frame
CHP-134	PPM1D	RAD51C	oncogene,cancer,t8,exon-exon	46	10	29	BOWTIE;BOWTIE+BLAT;BOWTIE+STAR	17:60600886:+	17:58694931:+	ENSG00000170836	ENSG00000108384	ENSE00003896583	ENSE00003602501	AAAGGCTTTCTCGCTTGTCACCTTGCCATGTGGAAGAAACTGG*AAGTTGGGATATCTAAAGCAGAAGCCTTAGAAACTCTGCAAAT	in-frame
CHP-134	ZNF260	CCT8		4	2	40	BOWTIE+BLAT;BOWTIE+STAR	19:36514319:-	21:29061379:-	ENSG00000254004	ENSG00000156261			CTCATTAAACATCACAATATTCATACAGGAGAGAAACCCTATGAATGTAA*TGCTGAGGCATTTGAAGCTATTCCCCGCGCACTGGCAGAAAACTCTGGAG	in-frame
GI-ME-N	DENND2B	ZNF330	cancer,t1	4	2	41	BOWTIE+BLAT;BOWTIE+STAR	11:8696600:-	4:141233959:+	ENSG00000166444	ENSG00000109445			GGGCTGGTGTCGGAGGTGTTTATCCGGTTCTTTGTGGAGACCGTTGGGCA*CTATGCTCACTATGAGGAACAAGAGAACTAGGGGAGCTGCTCTGGTGGCC	in-frame
IMR-32	EEF1A1	HNRNPA3	oncogene,cancer,m7,t1	14	2	36	BOWTIE+BLAT	6:73519954:-	2:177219265:+	ENSG00000156508	ENSG00000170144			CAACATTGTCGTCATTGGACACGTAGATTCGGGCAAGTCCACCACTACTG*GTGGAAGTGGTGGATATGGTAGCAGAAGGTTCTAAAAACAGCAGAAAAGG	in-frame
KELLY	TERT	ALK	known,oncogene,ccle2,cancer,tumor,ccle,t3,exon-exon	26	2	27	BOWTIE;BOWTIE+STAR	5:1264404:-	2:29383859:-	ENSG00000164362	ENSG00000171094	ENSE00003526270	ENSE00001255693	TGCTGGATACCCGGACCCTGGAGGTGCAGAGCGACTACTCCAG*TTGGACAGTGCTCCAGGGAAGAATCGGGCGTCCAGACAACCCA	in-frame
LAN-1	CTTNBP2	ERBB4	oncogene,cancer,t4,exon-exon	15	7	29	BOWTIE;BOWTIE+STAR	7:117873335:-	2:211788159:-	ENSG00000077063	ENSG00000178568	ENSE00001220198	ENSE00003620037	CCGGGCCCCGGAGGACGCGGCGGGGGCCGCGGCGGAGGCGGCG*AAATCCTAAATGGTGGAGTCTATGTAGACCAGAACAAATTCCT	in-frame
LAN-1	NEFM	CHD3	cancer	4	2	38	BOWTIE+STAR	8:24917631:+	17:7884879:+	ENSG00000104722	ENSG00000170004			AAGGAGAGGAAGCCGAAGCTAAAGAGGAAAAGAAAGTGGAGGAAAAGAGT*GAAGAAGAGGGCGACGAGGAGGAGGAGGAGGAGGTGGAGGCGGCCGACGA	in-frame
LAN-2	YWHAH	ZNF638	t2	4	3	32	BOWTIE+BLAT;BOWTIE+STAR	22:31956317:+	2:71423447:+	ENSG00000128245	ENSG00000075292			GATGGAAACGAAAAGAAATTGGAGAAAGTTAAAGCTTACCGGGAGAAGAT*GGAGAAGGAATTTAATACTAAGGAAACCAGAATGGATCTTCAAATAGGAA	in-frame
LAN-6	TOPBP1	ERGIC3	cancer	4	2	38	BOWTIE+STAR	3:133640057:-	20:35547418:+	ENSG00000163781	ENSG00000125991			ATACTGAAAGAACGTGGTGGCTCTAAATATGAAGCTGCAAAGAAGTGGAA*GGAAAGTCGAGGTGACGGTGTTTGACCCTGACTCCCTGGACCCTGATCGC	in-frame
LS	CNOT2	TSPAN8	chimer4seq,cancer,m4497,tcga2,mitelman,ccle,t654,exon-exon,reciprocal	4505	11	30	BOWTIE;BOWTIE+BLAT;BOWTIE+STAR	12:70278274:+	12:71144213:-	ENSG00000111596	ENSG00000127324	ENSE00003652343	ENSE00003624744	GAGGACTGATGGACATACATTATCTGAGAAAAGAAACTACCAG*CTATGTGGTATCTTGATCCTAGCATTAGCAATATGGGTACGAG	in-frame
LS	TSPAN8	CNOT2	chimer4seq,cancer,m4497,tcga2,mitelman,ccle,t654,reciprocal	4505	2	35	BOWTIE+BLAT	12:71157644:-	12:70278229:+	ENSG00000127324	ENSG00000111596			TAATCCTTTTCCGAAATGGCAGGTGTGAGTGCCTGTATAAAATATTCTAT*GGTGAGGACTGATGGACATACATTATCTGAGAAAAGAAACTACCAGGTAA	in-frame
LS	NUP107	ANO1	ccle,t213,exon-exon	1234	27	30	BOWTIE;BOWTIE+BLAT;BOWTIE+STAR	12:68727389:+	11:70161161:+	ENSG00000111581	ENSG00000131620	ENSE00003661617	ENSE00000737880	CAAGGAGGAAGTTTCTATTGAAGTTTTAAAGACATACATACAG*ATTGCAGTGACGTTTGCCATCGTCCTCGGCGTCATCATCTACA	in-frame
LS	BRD8	HSPA9	cancer,ccle,t69,exon-exon	820	32	36	BOWTIE;BOWTIE+BLAT;BOWTIE+STAR	5:138163130:-	5:138567163:-	ENSG00000112983	ENSG00000113013	ENSE00003478219	ENSE00003511613	TCACACACACTGGCAGACTCCATCCCCAGCAGCCCTGCTTCTTCACAGTT*CATTGCTGTATATGATTTAGGTGGTGGAACTTTTGATATTTCTATCCTGG	in-frame
LS	TPCN2	BEST3	ccle,t7,exon-exon	111	5	27	BOWTIE;BOWTIE+BLAT;BOWTIE+STAR	11:69070495:+	12:69678893:-	ENSG00000162341	ENSG00000127325	ENSE00003479921	ENSE00003494773	AACCGGGCCTATGCCATCTTCTTCATAGTCTTCACTGTGATAG*GTTTTATGACAACAGATGAAAGGAAATTATTCAACCACCTCAA	in-frame
LS	LRP5	MXI1	cancer,tumor,t4,exon-exon	53	11	29	BOWTIE;BOWTIE+BLAT;BOWTIE+STAR	11:68312805:+	10:110228189:+	ENSG00000162337	ENSG00000119950	ENSE00001413096	ENSE00003624798	CTGCTGCTGCTGGCGCTGTGCGGCTGCCCGGCCCCCGCCGCGG*AGTGTGAACATGGCTACGCCTCTTCATTCCCGTCCATGCCGAG	in-frame
LS	RAB3IP	LYZ	ccle,t11,exon-exon	40	8	27	BOWTIE;BOWTIE+BLAT;BOWTIE+STAR	12:69795344:+	12:69350108:+	ENSG00000127328	ENSG00000090382	ENSE00000871995	ENSE00000920753	GGACCTCAGTGTGATACAGCCAATTGTAAAAGACTGCAAAGAG*GGATGTGTTTGGCCAAATGGGAGAGTGGTTACAACACACGAGC	in-frame
LS	RAB3IP	LYZ	ccle,t11,exon-exon	40	2	36	BOWTIE;BOWTIE+STAR	12:69795344:+	12:69352220:+	ENSG00000127328	ENSG00000090382	ENSE00000871995	ENSE00000920752	GTCATCAGGACCTCAGTGTGATACAGCCAATTGTAAAAGACTGCAAAGAG*CTTTGCTGCAAGATAACATCGCTGATGCTGTAGCTTGTGCAAAGAGGGTT	in-frame
LS	PTPRR	RAB3IP	ccle,t3,exon-exon	25	9	26	BOWTIE;BOWTIE+BLAT;BOWTIE+STAR	12:70892679:-	12:69800209:+	ENSG00000153233	ENSG00000127328	ENSE00000937354	ENSE00000871994	AGTGGAAAATCTCCCAATCCCAGCAGCAAATGTAATTGTGGTG*GCTGACTTATCCTTGTATAATGAATTCCGATTGTGGAAGGATG	in-frame
LS	LRRC41	IPP	ccle,t1,exon-exon	21	5	29	BOWTIE;BOWTIE+BLAT;BOWTIE+STAR	1:46281125:-	1:45714466:-	ENSG00000132128	ENSG00000197429	ENSE00003723151	ENSE00001456717	GCAGGGCCCCCTAGCCACATAATAGGCGATGAGGAGATACCAG*GTTTAATTTATGTAATTGGGGGCATCAGCAATGAAGGAATAGA	in-frame
LS	CPSF6	TXNL4A	t3,exon-exon	16	2	38	BOWTIE;BOWTIE+BLAT;BOWTIE+STAR	12:69262562:+	18:79973856:-	ENSG00000111605	ENSG00000141759	ENSE00001392118	ENSE00002973543	ACCGTGACCGAGAGCGTGACCGAGAGCGCGAATATCGTCATCGTTAGAAG*GAACAAGCACATCATGATTGACTTGGGGACTGGCAACAACAACAAGATTA	in-frame
LS	CPSF6	KCNMB4	known,fragments,t2,exon-exon	5	4	35	BOWTIE;BOWTIE+BLAT;BOWTIE+STAR	12:69239706:+	12:70400209:+	ENSG00000111605	ENSG00000135643	ENSE00002424959	ENSE00000920737	GCGTGGACCACATAGACATTTACGCGGATGTCGGCGAAGAGTTCAACCAG*TGCTCCTATATCCCTCCCTGTAAGAGAGAAAATCAGAAGAATTTGGAAAG	in-frame
MHH-NB-11	TSPAN5	ADH4	ccle2,ccle,t14,exon-exon	89	14	30	BOWTIE;BOWTIE+BLAT;BOWTIE+STAR	4:98658146:-	4:99142780:-	ENSG00000168785	ENSG00000198099	ENSE00001232858	ENSE00003560532	TTGCATCAAATACTTCATATTTGGCTTCAATGTCATATTTTGG*GTTATTAAATGCAAAGCAGCCATCGCCTGGGAAGCAGGCAAGC	in-frame
MHH-NB-11	SFSWAP	KCNQ2	t1,exon-exon	10	2	31	BOWTIE;BOWTIE+BLAT;BOWTIE+STAR	12:131711447:+	20:63415126:-	ENSG00000061936	ENSG00000075043	ENSE00001192361	ENSE00001173654	GGACAGCACCTCATCCCCTGGATGGGGGACCACAAGATCCTCATCGACAG*CCAGAAGGTCAGTTTGAAAGATCGTGTCTTCTCCAGCCCCCGAGGCGTGG	in-frame
NBL-S	NAP1L4	DLG2	t12,exon-exon	32	11	29	BOWTIE;BOWTIE+STAR	11:2976024:-	11:84251291:-	ENSG00000205531	ENSG00000150672	ENSE00003500245	ENSE00003471737	GACTTGACAATGTCCCTCACACCCCTTCCAGCTACATCGAAAC*GCCAGTCCTGCTCCTATAATTGTCAACACAGATACTTTGGACA	in-frame
NBL-S	ATN1	MAML2	oncogene,cancer	6	2	25	BOWTIE+STAR	12:6936722:+	11:96092107:-	ENSG00000111676	ENSG00000184384			AGTCCACCGCCCACCCACCAGTCTCAACACATCACCATCACCACCAGCAA*CAGCAGCAGCAACAACAGCAGCAGCAGCAGCAACAACAACAGCAACAACA	in-frame
NGP	EML5	NRDE2	ccle,t28,exon-exon,reciprocal	234	24	37	BOWTIE;BOWTIE+BLAT;BOWTIE+STAR	14:88642893:-	14:90318113:-	ENSG00000165521	ENSG00000119720	ENSE00003651075	ENSE00003558490	TATAATTTATCACACTGCATCTGTTGGAATTCTGCACAATGTTGCTACAG*AGTTAGACTGGCTGAGCAACCCAAGCTTTTGTGTTGGATCCATAACGTCC	in-frame
NGP	NRDE2	EML5	ccle,t28,exon-exon,reciprocal	234	3	28	BOWTIE;BOWTIE+BLAT;BOWTIE+STAR	14:90312394:-	14:88644511:-	ENSG00000119720	ENSG00000165521	ENSE00003550904	ENSE00003666127	CGAACTGGGAGTACAAGTCTCTCTACCGAGGGGATATAGCAAG*GCCTCCAGTGAGCAGGGCCCCACCACAGCCAGAGAAACTCCAG	in-frame
NGP	NRDE2	EML5	ccle,t28,exon-exon,reciprocal	234	2	31	BOWTIE;BOWTIE+BLAT;BOWTIE+STAR	14:90316578:-	14:88644511:-	ENSG00000119720	ENSG00000165521	ENSE00001724111	ENSE00003666127	AAACCTTCCAGAGGCGTTGGAGGCAGTAAAAAGGAATCTGAGGAACCGAA*GCCTCCAGTGAGCAGGGCCCCACCACAGCCAGAGAAACTCCAGACAAACA	in-frame
NGP	KNTC1	CTDSP2	ccle,t30	150	26	38	BOWTIE+BLAT;BOWTIE+STAR	12:122575899:+	12:57846435:-	ENSG00000184445	ENSG00000175215			TACGAGGCTATGGAATAAGAGAGGTAAATCTCTTAAACAAGGAAATAATG*ATGGAACACGGCTCCATCATCACCCAGGCGCGGAGGGAAGACGCCCTGGT	in-frame
NGP	RSBN1L	MDH2	ccle,t11,exon-exon	58	7	28	BOWTIE;BOWTIE+BLAT;BOWTIE+STAR	7:77736526:+	7:76057410:+	ENSG00000187257	ENSG00000146701	ENSE00003529948	ENSE00003619690	GAGATCAAGAAAGAGAATGGAGAAGTAAAGATTTTGCTGAAAA*GCTACCTCGGACCTGAACAGCTGCCTGACTGCCTGAAAGGTTG	in-frame
NGP	SLC35E3	ANAPC5	ccle,t12,exon-exon,reciprocal	52	8	29	BOWTIE;BOWTIE+BLAT;BOWTIE+STAR	12:68752190:+	12:121347881:-	ENSG00000175782	ENSG00000089053	ENSE00003565783	ENSE00003500121	TGGAGAAGGAGGAATATTTGGTCCCTGGTCAGTTTCTGCTTTG*GGCCCAGATATTACACTGTCAAAACTTTACAAGTTAATTGAAG	in-frame
NGP	ARPC4-TTLL3	GRM7	chimer4seq,tcga-cancer,mitelman,ccle,t6,exon-exon	6	3	30	BOWTIE+BLAT;BOWTIE+STAR	3:9793124:+	3:7146452:+	ENSG00000250151	ENSG00000196277			ACTTCCGTACTTCCGCTTTCCGGCCCAGCCAGCGCCCGCGATG*ATCCCCCAGATTAGTTATGCATCAACGGCACCCGAGCTAAGTGATGACCG	in-frame
NGP	EEF2	UBP1		4	2	41	BOWTIE+BLAT	19:3977860:-	3:33439811:-	ENSG00000167658	ENSG00000153560			CAACATCCTCACCGACATCACCAAGGGTGTGCAGTACCTCAACGAGATCA*CCGGGCTGGTGCACGACTTCGACGCCAGCCTCTCGGGCATCGGGCAGGAA	in-frame
NMB	ATN1	MAML2	oncogene,cancer,m10,reciprocal	11	2	29	BOWTIE+STAR	12:6936722:+	11:96092104:-	ENSG00000111676	ENSG00000184384			AGTCCACCGCCCACCCACCAGTCTCAACACATCACCATCACCACCAGCAA*CAGCAGCAACAACAGCAGCAGCAGCAGCAACAACAACAGCAACAACAGCA	in-frame
NMB	UBAP1	KIF24	ensembl_partially_overlapping,ucsc_partially_overlapping,refseq_partially_overlapping,ccle2,gencode_partially_overlapping,chimer4seq,rt_circ_rna,t6,exon-exon	11	2	37	BOWTIE;BOWTIE+BLAT;BOWTIE+STAR	9:34242108:+	9:34271930:-	ENSG00000165006	ENSG00000186638	ENSE00001089268	ENSE00001617010	TTTTGTCTGTGTGCACAGAGGAATCATCACCTCCAAATACTGGTCCCACG*GTGATCTTAAAGGGCAGCAAGGAGCGCAGCACTGGGGCCACTGGAGTTAA	in-frame
NMB	BCR	FBXW4	oncogene,cancer,tumor,t1	5	2	39	BOWTIE+BLAT;BOWTIE+STAR	22:23261540:+	10:101673600:-	ENSG00000186716	ENSG00000107829			TGCAGCAGTGGAGCCACCAGCAGCGGGTGGGCGACCTCTTCCAGAAGCTG*TTCCGTCCAGATGGTGCCAGCTTGAATCGTCGGCCTCTGGGAGTCTTTGC	in-frame
NMB	TMEM132E	CACNA1H		5	2	40	BOWTIE+BLAT	17:34635068:+	16:1220093:+	ENSG00000181291	ENSG00000196557			CCCCGAGTGGCACACATGGTGGACAGCAGCACGCTGGCAGGACTGGAGCC*CCCTGCAGTCCCCACCACGCTCCCCACGGCCCGCCAGCGTCCGCACTCGT	in-frame
NMB	AKAP9	CDK6	known,oncogene,tcga,ambiguous,fragments,cancer,t1,exon-exon	4	3	24	BOWTIE;BOWTIE+BLAT;BOWTIE+STAR	7:91995800:+	7:92725793:-	ENSG00000127914	ENSG00000105810	ENSE00003462858	ENSE00000877376	GCAAATTAGTTTCTTGCAAGAGAAAATTAAAGTATATGAAATG*GATATGATGTTTCAGCTTCTCCGAGGTCTGGACTTTCTTCATT	in-frame
SK-N-BE(2)	MELK	P4HA1	ccle,t175,exon-exon,reciprocal	898	34	35	BOWTIE;BOWTIE+BLAT;BOWTIE+STAR	9:36651877:+	10:73014289:-	ENSG00000165304	ENSG00000122884	ENSE00000833111	ENSE00003513888	CTTCTTTCTCCTGTGGACAAGCCAGTGCTACCCCATTCACAGACATCAAG*AAAGATGAGCCAGATGCTTTCAAAGAGCTGGGGACAGGAAATAGAATTGC	in-frame
SK-N-BE(2)	P4HA1	MELK	ccle,t175,exon-exon,reciprocal	898	16	30	BOWTIE;BOWTIE+BLAT;BOWTIE+STAR	10:73016846:-	9:36657241:+	ENSG00000122884	ENSG00000165304	ENSE00001169965	ENSE00000833112	TGGAGTTGGAGGACAGTATGAACCCCATTTTGACTTTGCACGG*TCAAATAATTGGAGTCTGGAAGATGTGACCGCAAGTGATAAAA	in-frame
SK-N-BE(2)	AKT3	CEP170	known,tcga,ccle2,chimer4seq,cancer,tcga-cancer,tcga2,mitelman,pcawg,ccle,t1,exon-exon	22	6	29	BOWTIE;BOWTIE+BLAT;BOWTIE+STAR	1:243695591:-	1:243156455:-	ENSG00000117020	ENSG00000143702	ENSE00003573177	ENSE00003596129	GATGTGGATTTACCTTATCCCCTCAACAACTTTTCAGTGGCAA*TAAATTCAAGATGGAGGCGCTTTCCTACTGATTATGCTTCCAC	in-frame
SK-N-BE(2)	ACTB	ZFP91-CNTF	cancer,m3,reciprocal	4	2	41	BOWTIE+BLAT;BOWTIE+STAR	7:5528020:-	11:58579341:+	ENSG00000075624	ENSG00000255073			CCTGGCATTGCCGACAGGATGCAGAAGGAGATCACTGCCCTGGCACCCAG*GGCGGCCAAGGCGGCTCCGGAGGAGCCCCAACAACGGCCCCCTGAGGCGG	in-frame
CCLF_PEDS_0051_T	MED12	IRF2BPL	known,cancer,m20,short_repeats,sr1.96	30	7	35	BOWTIE+STAR	X:71141271:+	14:77027444:-	ENSG00000184634	ENSG00000119669			TCTTATAGCAGCAGCAGCAACAGCAACAGCAGCAGCAGCAGCAGCAGCAA*CAGCAGCAGCAGCAGCAGCAGCAGCAACAACAGCTCAACCACGTTGATGG	in-frame
CCLF_PEDS_0051_T	NUMBL	BRD4	oncogene,chimer4seq,cancer,t9	9	4	34	BOWTIE+STAR	19:40667996:-	19:15238892:-	ENSG00000105245	ENSG00000141867			AGGAGGTGTCACAGGTGGCCAAGGCCCAGCAGCAGCAGCAGCAGCAACAG*CAGGAGCAACAGCAGCAGCAGCAACAGCAAGCAGCTGCGGTGGCTGCCGC	in-frame
CCLF_PEDS_0051_T	AGAP3	HOXD11	known,chimer4seq,cancer,t6,reciprocal,short_repeats,sr1.90	5	3	34	BOWTIE+BLAT	7:151086811:+	2:176107585:+	ENSG00000133612	ENSG00000128713			GGGGCAGAGCCCGCAGCAGCAGCAGAGCCTGGCGGCTCCGGGGGGCGGCG*GCGGCGGCGGCGGCGGCAGCGCGGGGGGCGGCAGCAGCGGGGGCGGCCCC	in-frame
CCLF_PEDS_0051_T	HOXD11	AGAP3	known,chimer4seq,cancer,t6,reciprocal,short_repeats,sr1.86	5	7	35	BOWTIE+BLAT	2:176107614:+	7:151086839:+	ENSG00000128713	ENSG00000133612			CGCCAAGTGGCCGTACCGCGGCGGCGGCGGCGGCGGCAGCGCGGGGGGCG*GCGGGCAGTTCGGCGGCGCGGGGCCCGGGGCCGGGGGCGGCGGCGGCCCC	in-frame
CCLF_PEDS_0051_T	NUMBL	RUNX2	cancer,t5,reciprocal,short_repeats,sr1.58	5	3	36	BOWTIE+STAR	19:40668003:-	6:45422678:+	ENSG00000105245	ENSG00000124813			TGGCTGGAGGAGGTGTCACAGGTGGCCAAGGCCCAGCAGCAGCAGCAGCA*GCAACAGCAGCAGCAACAGCAGCAGCAGCAACAGCAGCAGCAGCAGCAGC	in-frame
CCLF_PEDS_0051_T	RUNX2	NUMBL	cancer,t5,reciprocal,short_repeats,sr1.96	5	5	31	BOWTIE+STAR	6:45422708:+	19:40667965:-	ENSG00000124813	ENSG00000105245			TGAGCCCGGTGGTGGCTGCGCAACAGCAGCAGCAACAGCAGCAGCAGCAA*CAGCAAGCAGCCTCAGTGGCCCCAGTGCCCACCATGCCTCCTGCCCTGCA	in-frame
CCLF_PEDS_0051_T	NUMBL	MAML2	oncogene,cancer,t5,short_repeats,sr1.96	4	3	36	BOWTIE+STAR	19:40668020:-	11:96092230:-	ENSG00000105245	ENSG00000184384			CTTCAGAGGCTGAGCGATGGCTGGAGGAGGTGTCACAGGTGGCCAAGGCC*CAGCAGCAGCAGCAGCAGCAACAGCAGCAGCAGCAGCAACAGCAACAGCA	in-frame
