# Supplementary material for: Neuronal differentiation of neuroblastoma cell lines for neurological disease modeling
Source: iScience. 2026 Jun 18;29(7):116469. doi: 10.1016/j.isci.2026.116469 (PMC13312023; doi:10.1016/j.isci.2026.116469)
Supplement: Table S4. Neuron genes and related diseases, related to Figure 1, Figure 6, and Table 1 [file mmc5.xlsx]

## Sheet: Table S4 Disease genes
Neuron Type	Gene	Protein Function	Disorder / Phenotypes (OMIM database description)	Inheritance
Glutamatergic neurons	GRIN1	Glutamate receptor	Developmental and epileptic encephalopathy-101	AR
			Neurodevelopmental disorder with or without hyperkinetic movements and seizures	AR/AD
	GRIN2A	Glutamate receptor	Focal epilepsy and speech disorder, with or without impaired intellectual development	AD
	GRIN2B	Glutamate receptor	Developmental and epileptic encephalopathy-27	AD
			Intellectual developmental disorder-6, with or without seizures	AD
	GRIN2C	Glutamate receptor	-
	GRIN2D	Glutamate receptor	Developmental and epileptic encephalopathy-46	AD
GABAergic neurons	GABRA1	Gamma-aminobutyric acid receptor	Developmental and epileptic encephalopathy-19	AD
	GABRA2	Gamma-aminobutyric acid receptor	Developmental and epileptic encephalopathy-78	AD
	GABRB1	Gamma-aminobutyric acid receptor	Developmental and epileptic encephalopathy-45	AD
	GABRB2	Gamma-aminobutyric acid receptor	Developmental and epileptic encephalopathy-92	AD
	SLC32A1	Vesicular GABA transporter	Developmental and epileptic encephalopathy-114	AD
			Generalized epilepsy with febrile seizures plus-12	AD
Dopaminergic neurons	SLC6A3	Dopamine transport neurotransmitter	Infantile-onset parkinsonism-dystonia-1	AR
	FOLR1	Folate receptor	Neurodegeneration due to cerebral folate transport deficiency	AR
	TH	Tyrosine Hydroxylase	Segawa syndrome	AR
Serotonergic neurons	SLC6A4	Serotonin transport neurotransmitter	Anxiety-related personality traits
			Obsessive-compulsive disorder	AD
Cholinergic neurons	SLC5A7	Choline transporter	Distal hereditary motor neuronopathy-7	AD
			Presynaptic congenital myasthenic syndrome-20	AR
	CHAT	Synthesizing neurotransmitter acetylcholine	Presynaptic congenital myasthenic syndrome-6	AR
	SLC18A3	Vesicular acetylcholine transporter	Presynaptic congenital myasthenic syndrome-21	AR
