# Supplementary material for: Neuronal differentiation of neuroblastoma cell lines for neurological disease modeling
Source: iScience. 2026 Jun 18;29(7):116469. doi: 10.1016/j.isci.2026.116469 (PMC13312023; doi:10.1016/j.isci.2026.116469)
Supplement: Table S5. Mutations of neuronal genes, related to Figure 1 and Table 1 [file mmc6.xls]

## Sheet: Table S5 Neuron gene mutations
Cell_line	Hugo_Symbol	Entrez_Gene_Id	NCBI_Build	Chromosome	Start_Position	End_Position	STRAND_VEP	Variant_Classification	Reference_Allele	Tumor_Seq_Allele1	Tumor_Seq_Allele2	HGVSc	HGVSp	HGVSp_Short	Exon_Number	t_depth	t_ref_count	t_alt_count	Gene	Feature	cDNA_position	CDS_position	Protein_position	Amino_acids	Codons	Existing_variation	SIFT	PolyPhen	IMPACT
CHP-126	GRIN2C	2905	GRCh38	chr17	74847969	74847970	-1	Nonsense_Mutation	TA	TA	-	c.1653_1654del	p.Tyr551Ter	p.Y551*	8/13	5	3	2	ENSG00000161509	ENST00000293190	1810-1811/4271	1653-1654/3702	551-552/1233	YS/*	taTAgc/tagc				HIGH
CHP-126	GRIN2C	2905	GRCh38	chr17	74852440	74852440	-1	Missense_Mutation	C	C	G	c.571G>C	p.Val191Leu	p.V191L	3/13	5	3	2	ENSG00000161509	ENST00000293190	728/4271	571/3702	191/1233	V/L	Gtg/Ctg		tolerated(0.55)	benign(0.023)	MODERATE
LAN-1	GRIN1	2902	GRCh38	chr9	137145744	137145744	1	Missense_Mutation	C	C	A	c.412C>A	p.Leu138Met	p.L138M	3/20	5	3	2	ENSG00000176884	ENST00000371561	745/4379	412/2817	138/938	L/M	Ctg/Atg		tolerated(0.09)	benign(0.402)	MODERATE
LAN-1	GRIN2D	2906	GRCh38	chr19	48442926	48442931	1	In_Frame_Del	GCAGAA	GCAGAA	-	c.3002_3007del	p.Gln1001_Lys1002del	p.Q1001_K1002del	14/14	4	2	2	ENSG00000105464	ENST00000263269	3506-3511/5511	3000-3005/4011	1000-1002/1336	PQK/P	ccGCAGAAg/ccg				MODERATE
NGP	GABRA1	2554	GRCh38	chr5	161882582	161882582	1	Frame_Shift_Del	T	T	-	c.586del	p.Tyr196MetfsTer13	p.Y196Mfs*13	7/10	12	10	2	ENSG00000022355	ENST00000393943	902/4238	584/1371	195/456	V/X	gTt/gt				HIGH
SH-SY5Y	GRIN2D	2906	GRCh38	chr19	48442194	48442195	1	Frame_Shift_Del	CA	CA	-	c.2487_2488del	p.His829GlnfsTer2	p.H829Qfs*2	13/14	15	13	2	ENSG00000105464	ENST00000263269	2991-2992/5511	2485-2486/4011	829/1336	H/X	CAc/c				HIGH
