# Supplementary material for: Neuronal differentiation of neuroblastoma cell lines for neurological disease modeling
Source: iScience. 2026 Jun 18;29(7):116469. doi: 10.1016/j.isci.2026.116469 (PMC13312023; doi:10.1016/j.isci.2026.116469)
Supplement: Table S6. DEGs of ADRN vs. MES, related to Figure 2 and Figure 3 [file mmc7.xls]

## Sheet: Table S6 DEGs of ADRN vs MES
ensembl_gene_id	description	chromosome_name	gene_start_position	gene_end_position	strand	external_gene_name	entrez_gene_id	baseMean	log2FoldChange	lfcSE	stat	pvalue	padj
ENSG00000103723	adaptor related protein complex 3 subunit beta 2 [Source:HGNC Symbol;Acc:HGNC:567]	15	82659281	82710112	-1	AP3B2	8120	5775.76	7.13798	0.491502	14.5228	8.68879e-48	1.40611e-43
ENSG00000008056	synapsin I [Source:HGNC Symbol;Acc:HGNC:11494]	X	47571901	47619857	-1	SYN1	6853	2168.51	6.40336	0.454131	14.1002	3.7855e-45	3.06303e-41
ENSG00000171450	cyclin dependent kinase 5 regulatory subunit 2 [Source:HGNC Symbol;Acc:HGNC:1776]	2	218959666	218962155	1	CDK5R2	8941	2367.34	7.33602	0.5567	13.1777	1.17934e-39	6.36178e-36
ENSG00000102003	synaptophysin [Source:HGNC Symbol;Acc:HGNC:11506]	X	49187815	49200199	-1	SYP	6855	7223.34	6.01469	0.472754	12.7227	4.42496e-37	1.79023e-33
ENSG00000056487	PHD finger protein 21B [Source:HGNC Symbol;Acc:HGNC:25161]	22	44881162	45010005	-1	PHF21B	112885	7275.91	5.73542	0.453233	12.6545	1.05693e-36	3.42087e-33
ENSG00000188760	transmembrane protein 198 [Source:HGNC Symbol;Acc:HGNC:33704]	2	219543663	219550595	1	TMEM198	130612	2321.89	5.35724	0.438208	12.2254	2.27588e-34	6.13843e-31
ENSG00000077080	actin like 6B [Source:HGNC Symbol;Acc:HGNC:160]	7	100643097	100656448	-1	ACTL6B	51412	1703.07	7.68486	0.6598	11.6473	2.36963e-31	5.47823e-28
ENSG00000116544	DLG associated protein 3 [Source:HGNC Symbol;Acc:HGNC:30368]	1	34865436	34929650	-1	DLGAP3	58512	1578.85	7.13521	0.616113	11.581	5.14347e-31	1.04046e-27
ENSG00000186487	myelin transcription factor 1 like [Source:HGNC Symbol;Acc:HGNC:7623]	2	1789113	2331664	-1	MYT1L	23040	1843.34	6.74196	0.588593	11.4543	2.23637e-30	3.87382e-27
ENSG00000198794	secretory carrier membrane protein 5 [Source:HGNC Symbol;Acc:HGNC:30386]	15	74957219	75021495	1	SCAMP5	192683	10051.6	3.84157	0.335554	11.4485	2.39376e-30	3.87382e-27
ENSG00000160716	cholinergic receptor nicotinic beta 2 subunit [Source:HGNC Symbol;Acc:HGNC:1962]	1	154567778	154580013	1	CHRNB2	1141	5658.02	6.6033	0.578432	11.4159	3.48449e-30	5.12632e-27
ENSG00000159753	capping protein regulator and myosin 1 linker 2 [Source:HGNC Symbol;Acc:HGNC:27089]	16	67644988	67657569	1	CARMIL2	146206	3055.91	4.67543	0.411307	11.3673	6.08654e-30	7.62214e-27
ENSG00000167619	transmembrane protein 145 [Source:HGNC Symbol;Acc:HGNC:26912]	19	42313309	42325064	1	TMEM145	284339	3993.42	5.22951	0.460071	11.3667	6.12296e-30	7.62214e-27
ENSG00000261115	transmembrane protein 178B [Source:HGNC Symbol;Acc:HGNC:44112]	7	141074064	141480380	1	TMEM178B	100507421	3669.43	6.72512	0.604535	11.1245	9.53866e-29	1.1026e-25
ENSG00000008735	mitogen-activated protein kinase 8 interacting protein 2 [Source:HGNC Symbol;Acc:HGNC:6883]	22	50600793	50613981	1	MAPK8IP2	23542	10302.8	6.3479	0.57775	10.9873	4.39943e-28	4.74639e-25
ENSG00000149926	TLC domain containing 3B [Source:HGNC Symbol;Acc:HGNC:25295]	16	30024427	30052978	-1	TLCD3B	83723	6796.16	6.62171	0.604552	10.9531	6.42222e-28	6.49568e-25
ENSG00000156959	LHFPL tetraspan subfamily member 4 [Source:HGNC Symbol;Acc:HGNC:29568]	3	9498361	9553822	-1	LHFPL4	375323	3969.62	6.71927	0.613768	10.9476	6.82583e-28	6.49779e-25
ENSG00000140323	dispatched RND transporter family member 2 [Source:HGNC Symbol;Acc:HGNC:19712]	15	40358219	40378621	1	DISP2	85455	2102.71	4.36538	0.403995	10.8055	3.24129e-27	2.9141e-24
ENSG00000188707	ZBED6 C-terminal like [Source:HGNC Symbol;Acc:HGNC:21720]	7	150322639	150332721	1	ZBED6CL	113763	1688.62	9.92591	0.919924	10.7899	3.84137e-27	3.27184e-24
ENSG00000127399	leucine rich repeat containing 61 [Source:HGNC Symbol;Acc:HGNC:21704]	7	150323263	150338156	1	LRRC61	65999	1968.49	8.22287	0.768476	10.7002	1.01524e-26	7.82363e-24
ENSG00000150938	cysteine rich transmembrane BMP regulator 1 [Source:HGNC Symbol;Acc:HGNC:2359]	2	36355778	36551135	1	CRIM1	51232	2787.99	-9.85417	0.920623	-10.7038	9.76772e-27	7.82363e-24
ENSG00000177679	serine/arginine repetitive matrix 3 [Source:HGNC Symbol;Acc:HGNC:26729]	7	76201896	76287288	1	SRRM3	222183	4429.59	5.66338	0.530934	10.6668	1.45518e-26	1.07041e-23
ENSG00000160460	spectrin beta, non-erythrocytic 4 [Source:HGNC Symbol;Acc:HGNC:14896]	19	40466241	40576464	1	SPTBN4	57731	2900.66	6.97359	0.659166	10.5794	3.71258e-26	2.6122e-23
ENSG00000120820	glycosyltransferase 8 domain containing 2 [Source:HGNC Symbol;Acc:HGNC:24890]	12	103988987	104064183	-1	GLT8D2	83468	199.765	-4.65922	0.443749	-10.4997	8.66771e-26	5.84456e-23
ENSG00000157064	nicotinamide nucleotide adenylyltransferase 2 [Source:HGNC Symbol;Acc:HGNC:16789]	1	183248237	183418380	-1	NMNAT2	23057	11172.9	5.4175	0.518114	10.4562	1.37266e-25	8.88553e-23
ENSG00000161681	SH3 and multiple ankyrin repeat domains 1 [Source:HGNC Symbol;Acc:HGNC:15474]	19	50659255	50719802	-1	SHANK1	50944	4983.71	7.1618	0.696542	10.2819	8.50106e-25	5.29126e-22
ENSG00000135144	deltex E3 ubiquitin ligase 1 [Source:HGNC Symbol;Acc:HGNC:3060]	12	113056709	113098028	1	DTX1	1840	1964.84	7.92884	0.775303	10.2268	1.50457e-24	9.01796e-22
ENSG00000223572	creatine kinase, mitochondrial 1A [Source:HGNC Symbol;Acc:HGNC:31736]	15	43692886	43699222	1	CKMT1A	548596	2441.94	7.53379	0.74107	10.1661	2.80939e-24	1.62373e-21
ENSG00000105409	ATPase Na+/K+ transporting subunit alpha 3 [Source:HGNC Symbol;Acc:HGNC:801]	19	41966582	41997497	-1	ATP1A3	478	25861.2	6.08266	0.60349	10.0791	6.83245e-24	3.81274e-21
ENSG00000171303	potassium two pore domain channel subfamily K member 3 [Source:HGNC Symbol;Acc:HGNC:6278]	2	26692690	26733420	1	KCNK3	3777	3447.57	7.60175	0.757125	10.0403	1.01379e-23	5.46874e-21
ENSG00000059915	pleckstrin and Sec7 domain containing [Source:HGNC Symbol;Acc:HGNC:9507]	10	102402617	102421539	-1	PSD	5662	2708.49	5.11207	0.512187	9.98088	1.84826e-23	9.64852e-21
ENSG00000165548	transmembrane protein 63C [Source:HGNC Symbol;Acc:HGNC:23787]	14	77116568	77259495	1	TMEM63C	57156	1786.43	8.33453	0.850619	9.7982	1.14615e-22	5.79627e-20
ENSG00000130054	family with sequence similarity 155 member B [Source:HGNC Symbol;Acc:HGNC:30701]	X	69504326	69532508	1	FAM155B	27112	1118.06	6.63899	0.680824	9.7514	1.81937e-22	8.92208e-20
ENSG00000104112	secretogranin III [Source:HGNC Symbol;Acc:HGNC:13707]	15	51681492	51721026	1	SCG3	29106	11468.3	7.73954	0.794599	9.74018	2.03202e-22	9.67184e-20
ENSG00000011347	synaptotagmin 7 [Source:HGNC Symbol;Acc:HGNC:11514]	11	61513714	61581148	-1	SYT7	9066	3023.83	6.45863	0.670138	9.63776	5.53847e-22	2.56083e-19
ENSG00000110076	neurexin 2 [Source:HGNC Symbol;Acc:HGNC:8009]	11	64606174	64723197	-1	NRXN2	9379	4636.24	6.64504	0.696788	9.53667	1.47488e-21	6.62998e-19
ENSG00000130477	unc-13 homolog A [Source:HGNC Symbol;Acc:HGNC:23150]	19	17601328	17688365	-1	UNC13A	23025	8728.02	6.79614	0.713268	9.52817	1.60079e-21	7.00152e-19
ENSG00000101445	protein phosphatase 1 regulatory subunit 16B [Source:HGNC Symbol;Acc:HGNC:15850]	20	38805697	38923024	1	PPP1R16B	26051	3442.3	9.74243	1.04131	9.35597	8.28351e-21	3.52768e-18
ENSG00000125966	matrix metallopeptidase 24 [Source:HGNC Symbol;Acc:HGNC:7172]	20	35226690	35276998	1	MMP24	10893	3864.44	5.32991	0.570048	9.34992	8.77132e-21	3.63965e-18
ENSG00000185090	mannosidase endo-alpha like [Source:HGNC Symbol;Acc:HGNC:26452]	1	37793847	37801137	1	MANEAL	149175	4740.45	4.91058	0.530524	9.2561	2.12039e-20	8.57857e-18
ENSG00000260903	XK related 7 [Source:HGNC Symbol;Acc:HGNC:23062]	20	31968151	32003387	1	XKR7	343702	5138.98	7.94818	0.859369	9.24885	2.26913e-20	8.95642e-18
ENSG00000125744	reticulon 2 [Source:HGNC Symbol;Acc:HGNC:10468]	19	45485294	45497055	-1	RTN2	6253	2568.62	3.79401	0.413646	9.17212	4.63816e-20	1.78713e-17
ENSG00000082126	membrane palmitoylated protein 4 [Source:HGNC Symbol;Acc:HGNC:13680]	2	201644870	201698694	-1	MPP4	58538	204.446	-7.97821	0.871575	-9.15379	5.49717e-20	2.06885e-17
ENSG00000237289	creatine kinase, mitochondrial 1B [Source:HGNC Symbol;Acc:HGNC:1995]	15	43593054	43604901	1	CKMT1B	1159	2936.05	7.04053	0.771207	9.12923	6.89875e-20	2.53733e-17
ENSG00000178171	APC membrane recruitment protein 3 [Source:HGNC Symbol;Acc:HGNC:26771]	2	130755540	130768134	1	AMER3	205147	1912.69	8.78965	0.963128	9.12615	7.09796e-20	2.55258e-17
ENSG00000166111	SV2 related protein [Source:HGNC Symbol;Acc:HGNC:25417]	12	108907741	109021068	-1	SVOP	55530	1411.29	6.77409	0.742714	9.12073	7.46198e-20	2.62516e-17
ENSG00000104967	NOVA alternative splicing regulator 2 [Source:HGNC Symbol;Acc:HGNC:7887]	19	45933734	45974044	-1	NOVA2	4858	5232.76	5.47631	0.600847	9.11432	7.91682e-20	2.72591e-17
ENSG00000113763	unc-5 netrin receptor A [Source:HGNC Symbol;Acc:HGNC:12567]	5	176810519	176880898	1	UNC5A	90249	3408.53	6.67408	0.742861	8.9843	2.60381e-19	8.77864e-17
ENSG00000101180	histamine receptor H3 [Source:HGNC Symbol;Acc:HGNC:5184]	20	62214960	62220278	-1	HRH3	11255	1570.01	6.92593	0.777744	8.90515	5.33139e-19	1.76077e-16
ENSG00000101489	CUGBP Elav-like family member 4 [Source:HGNC Symbol;Acc:HGNC:14015]	18	37243040	37565827	-1	CELF4	56853	2642.09	6.71103	0.753858	8.90225	5.47279e-19	1.77132e-16
ENSG00000036565	solute carrier family 18 member A1 [Source:HGNC Symbol;Acc:HGNC:10934]	8	20144855	20183206	-1	SLC18A1	6570	3629.82	27.6798	3.14566	8.79935	1.37606e-18	4.36644e-16
ENSG00000124194	ganglioside induced differentiation associated protein 1 like 1 [Source:HGNC Symbol;Acc:HGNC:4213]	20	44247099	44280947	1	GDAP1L1	78997	5298.82	6.8311	0.777776	8.78287	1.59359e-18	4.95943e-16
ENSG00000135127	BICD family like cargo adaptor 1 [Source:HGNC Symbol;Acc:HGNC:28095]	12	119989869	120094494	1	BICDL1	92558	1498.26	6.58888	0.752403	8.75712	2.00305e-18	6.11612e-16
ENSG00000129159	potassium voltage-gated channel subfamily C member 1 [Source:HGNC Symbol;Acc:HGNC:6233]	11	17734774	17856804	1	KCNC1	3746	3100.27	5.94981	0.680872	8.73852	2.3618e-18	7.07798e-16
ENSG00000125851	proprotein convertase subtilisin/kexin type 2 [Source:HGNC Symbol;Acc:HGNC:8744]	20	17226107	17484578	1	PCSK2	5126	507.199	24.9837	2.90546	8.59888	8.04985e-18	2.36856e-15
ENSG00000105290	amyloid beta precursor like protein 1 [Source:HGNC Symbol;Acc:HGNC:597]	19	35867899	35879792	1	APLP1	333	9338.65	2.94593	0.343763	8.56966	1.0379e-17	2.99934e-15
ENSG00000072832	collapsin response mediator protein 1 [Source:HGNC Symbol;Acc:HGNC:2365]	4	5748084	5893086	-1	CRMP1	1400	23924.5	3.8731	0.454014	8.53079	1.45352e-17	4.12671e-15
ENSG00000174938	seizure related 6 homolog like 2 [Source:HGNC Symbol;Acc:HGNC:30844]	16	29871159	29899547	-1	SEZ6L2	26470	13459.2	4.31245	0.508999	8.47242	2.40346e-17	6.70606e-15
ENSG00000148677	ankyrin repeat domain 1 [Source:HGNC Symbol;Acc:HGNC:15819]	10	90912096	90921087	-1	ANKRD1	27063	831.07	-10.7533	1.27809	-8.4136	3.97619e-17	1.09062e-14
ENSG00000149591	transgelin [Source:HGNC Symbol;Acc:HGNC:11553]	11	117199370	117207464	1	TAGLN	6876	2564.67	-5.94653	0.708333	-8.39511	4.65464e-17	1.25543e-14
ENSG00000067048	DEAD-box helicase 3 Y-linked [Source:HGNC Symbol;Acc:HGNC:2699]	Y	12904108	12920478	1	DDX3Y	8653	2971.99	27.2773	3.26519	8.35397	6.60046e-17	1.75107e-14
ENSG00000166448	transmembrane protein 130 [Source:HGNC Symbol;Acc:HGNC:25429]	7	98846488	98870771	-1	TMEM130	222865	2244.28	9.32168	1.11904	8.33008	8.07883e-17	2.10871e-14
ENSG00000144406	unc-80 homolog, NALCN channel complex subunit [Source:HGNC Symbol;Acc:HGNC:26582]	2	209771832	209999300	1	UNC80	285175	2165.15	5.07459	0.61372	8.26859	1.35557e-16	3.48208e-14
ENSG00000179292	transmembrane protein 151A [Source:HGNC Symbol;Acc:HGNC:28497]	11	66291894	66296664	1	TMEM151A	256472	753.114	7.55409	0.91692	8.23855	1.74309e-16	4.40756e-14
ENSG00000196132	myelin transcription factor 1 [Source:HGNC Symbol;Acc:HGNC:7622]	20	64102394	64242253	1	MYT1	4661	4111.58	6.51791	0.791501	8.23487	1.79752e-16	4.47527e-14
ENSG00000108309	RUN domain containing 3A [Source:HGNC Symbol;Acc:HGNC:16984]	17	44308413	44318670	1	RUNDC3A	10900	6680.14	6.16419	0.751442	8.20315	2.34177e-16	5.74196e-14
ENSG00000089558	potassium voltage-gated channel subfamily H member 4 [Source:HGNC Symbol;Acc:HGNC:6253]	17	42156891	42181142	-1	KCNH4	23415	1105.87	7.15922	0.875978	8.17283	3.01244e-16	7.27617e-14
ENSG00000181790	adhesion G protein-coupled receptor B1 [Source:HGNC Symbol;Acc:HGNC:943]	8	142449430	142545009	1	ADGRB1	575	2621.43	6.45121	0.792053	8.14492	3.79524e-16	9.03212e-14
ENSG00000133958	unc-79 homolog, NALCN channel complex subunit [Source:HGNC Symbol;Acc:HGNC:19966]	14	93333219	93707876	1	UNC79	57578	3372.26	5.66795	0.696615	8.13642	4.0715e-16	9.54915e-14
ENSG00000091129	neuronal cell adhesion molecule [Source:HGNC Symbol;Acc:HGNC:7994]	7	108147623	108456717	-1	NRCAM	4897	8407.75	7.71275	0.956425	8.06414	7.3754e-16	1.70509e-13
ENSG00000129824	ribosomal protein S4 Y-linked 1 [Source:HGNC Symbol;Acc:HGNC:10425]	Y	2841602	2932000	1	RPS4Y1	6192	8491.73	28.8345	3.59858	8.01273	1.12187e-15	2.55707e-13
ENSG00000155265	golgin A7 family member B [Source:HGNC Symbol;Acc:HGNC:31668]	10	97849843	97871580	1	GOLGA7B	401647	811.837	9.2083	1.15192	7.99386	1.30783e-15	2.93954e-13
ENSG00000166407	LIM domain only 1 [Source:HGNC Symbol;Acc:HGNC:6641]	11	8224309	8268716	-1	LMO1	4004	1074.21	9.11861	1.14269	7.97993	1.46417e-15	3.24585e-13
ENSG00000122254	heparan sulfate-glucosamine 3-sulfotransferase 2 [Source:HGNC Symbol;Acc:HGNC:5195]	16	22814162	22916338	1	HS3ST2	9956	531.959	23.8737	3.01443	7.91981	2.37876e-15	5.2021e-13
ENSG00000177511	ST8 alpha-N-acetyl-neuraminide alpha-2,8-sialyltransferase 3 [Source:HGNC Symbol;Acc:HGNC:14269]	18	57352557	57371731	1	ST8SIA3	51046	5164.69	6.74755	0.85324	7.90815	2.61241e-15	5.63688e-13
ENSG00000135678	carboxypeptidase M [Source:HGNC Symbol;Acc:HGNC:2311]	12	68842197	68971570	-1	CPM	1368	352.139	-8.36777	1.05918	-7.9002	2.78464e-15	5.92944e-13
ENSG00000134207	synaptotagmin 6 [Source:HGNC Symbol;Acc:HGNC:18638]	1	114089291	114153880	-1	SYT6	148281	315.699	24.329	3.08915	7.87563	3.39042e-15	7.1256e-13
ENSG00000013293	solute carrier family 7 member 14 [Source:HGNC Symbol;Acc:HGNC:29326]	3	170459548	170586075	-1	SLC7A14	57709	3815.37	6.46769	0.823285	7.85596	3.9673e-15	8.23114e-13
ENSG00000145920	complexin 2 [Source:HGNC Symbol;Acc:HGNC:2310]	5	175796310	175884021	1	CPLX2	10814	20238.6	7.27123	0.926278	7.84995	4.16214e-15	8.52607e-13
ENSG00000101210	eukaryotic translation elongation factor 1 alpha 2 [Source:HGNC Symbol;Acc:HGNC:3192]	20	63488013	63499239	-1	EEF1A2	1917	51440.8	5.33519	0.68335	7.80741	5.83736e-15	1.18082e-12
ENSG00000007402	calcium voltage-gated channel auxiliary subunit alpha2delta 2 [Source:HGNC Symbol;Acc:HGNC:1400]	3	50362613	50504244	-1	CACNA2D2	9254	2685.22	5.58975	0.718197	7.78303	7.08057e-15	1.41189e-12
ENSG00000178403	neurogenin 2 [Source:HGNC Symbol;Acc:HGNC:13805]	4	112513516	112516180	-1	NEUROG2	63973	327.193	24.2819	3.12037	7.78173	7.15411e-15	1.41189e-12
ENSG00000261678	scratch family transcriptional repressor 1 [Source:HGNC Symbol;Acc:HGNC:15950]	8	144330565	144336482	-1	SCRT1	83482	5064.98	6.71806	0.866502	7.75308	8.96874e-15	1.74869e-12
ENSG00000215397	scratch family transcriptional repressor 2 [Source:HGNC Symbol;Acc:HGNC:15952]	20	661596	675802	-1	SCRT2	85508	1530.09	6.33131	0.819059	7.72997	1.07569e-14	2.07237e-12
ENSG00000147488	ST18 C2H2C-type zinc finger transcription factor [Source:HGNC Symbol;Acc:HGNC:18695]	8	52110839	52460959	-1	ST18	9705	903.636	24.9684	3.23901	7.70866	1.27149e-14	2.42077e-12
ENSG00000164061	bassoon presynaptic cytomatrix protein [Source:HGNC Symbol;Acc:HGNC:1117]	3	49554477	49671549	1	BSN	8927	3744.81	5.05385	0.657751	7.68353	1.54764e-14	2.91226e-12
ENSG00000134594	RAB33A, member RAS oncogene family [Source:HGNC Symbol;Acc:HGNC:9773]	X	130171962	130184870	1	RAB33A	9363	575.611	4.63111	0.604923	7.6557	1.92259e-14	3.57624e-12
ENSG00000100095	seizure related 6 homolog like [Source:HGNC Symbol;Acc:HGNC:10763]	22	26169462	26383597	1	SEZ6L	23544	7444.44	7.8696	1.03011	7.6396	2.17894e-14	4.00703e-12
ENSG00000132872	synaptotagmin 4 [Source:HGNC Symbol;Acc:HGNC:11512]	18	43267892	43277535	-1	SYT4	6860	6464.88	7.99269	1.05304	7.59012	3.19607e-14	5.81147e-12
ENSG00000111596	CCR4-NOT transcription complex subunit 2 [Source:HGNC Symbol;Acc:HGNC:7878]	12	70243002	70354993	1	CNOT2	4848	17709.2	-4.68828	0.622358	-7.5331	4.95492e-14	8.9095e-12
ENSG00000173546	chondroitin sulfate proteoglycan 4 [Source:HGNC Symbol;Acc:HGNC:2466]	15	75674322	75712848	-1	CSPG4	1464	538.806	-4.48557	0.598168	-7.49885	6.43815e-14	1.14493e-11
ENSG00000186648	capping protein regulator and myosin 1 linker 3 [Source:HGNC Symbol;Acc:HGNC:20272]	14	24052009	24069729	1	CARMIL3	90668	1952.17	5.43273	0.735282	7.38863	1.48349e-13	2.60949e-11
ENSG00000166226	chaperonin containing TCP1 subunit 2 [Source:HGNC Symbol;Acc:HGNC:1615]	12	69585426	69601570	1	CCT2	10576	68928.3	-4.25619	0.578604	-7.35595	1.89568e-13	3.29869e-11
ENSG00000149948	high mobility group AT-hook 2 [Source:HGNC Symbol;Acc:HGNC:5009]	12	65824460	65966291	1	HMGA2	8091	2896.5	-13.9581	1.90873	-7.31278	2.61679e-13	4.50505e-11
ENSG00000213401	MAGE family member A12 [Source:HGNC Symbol;Acc:HGNC:6799]	X	152733757	152737669	1	MAGEA12	4111	1099.25	26.0354	3.57068	7.29146	3.06625e-13	5.22328e-11
ENSG00000189367	KIAA0408 [Source:HGNC Symbol;Acc:HGNC:21636]	6	127438406	127459389	-1	KIAA0408	9729	3788.75	4.25896	0.585182	7.278	3.38795e-13	5.71116e-11
ENSG00000127337	YEATS domain containing 4 [Source:HGNC Symbol;Acc:HGNC:24859]	12	69359710	69390870	1	YEATS4	8089	9464.35	-5.22403	0.719144	-7.26424	3.7514e-13	6.25865e-11
ENSG00000076864	RAP1 GTPase activating protein [Source:HGNC Symbol;Acc:HGNC:9858]	1	21596215	21669363	-1	RAP1GAP	5909	904.579	5.86879	0.808281	7.26083	3.84709e-13	6.30653e-11
ENSG00000120645	IQ motif and Sec7 domain ArfGEF 3 [Source:HGNC Symbol;Acc:HGNC:29193]	12	66767	178455	1	IQSEC3	440073	783.895	7.49262	1.03198	7.26045	3.85804e-13	6.30653e-11
ENSG00000168824	neuronal vesicle trafficking associated 1 [Source:HGNC Symbol;Acc:HGNC:18790]	4	4348140	4419058	1	NSG1	27065	4611.23	5.87724	0.809712	7.25842	3.91626e-13	6.33768e-11
ENSG00000116260	quiescin sulfhydryl oxidase 1 [Source:HGNC Symbol;Acc:HGNC:9756]	1	180154869	180204030	1	QSOX1	5768	8352.95	-3.24499	0.447775	-7.24693	4.26331e-13	6.83101e-11
ENSG00000120251	glutamate ionotropic receptor AMPA type subunit 2 [Source:HGNC Symbol;Acc:HGNC:4572]	4	157204182	157366075	1	GRIA2	2891	3222.55	8.2256	1.13871	7.22363	5.06161e-13	8.0306e-11
ENSG00000156564	leucine rich repeat and fibronectin type III domain containing 2 [Source:HGNC Symbol;Acc:HGNC:21226]	6	40391591	40587364	-1	LRFN2	57497	514.523	6.58126	0.911852	7.21747	5.29652e-13	8.3217e-11
ENSG00000012817	lysine demethylase 5D [Source:HGNC Symbol;Acc:HGNC:11115]	Y	19703865	19744939	-1	KDM5D	8284	1073.96	25.9201	3.60721	7.18563	6.68956e-13	1.04093e-10
ENSG00000114374	ubiquitin specific peptidase 9 Y-linked [Source:HGNC Symbol;Acc:HGNC:12633]	Y	12537650	12860839	1	USP9Y	8287	1320.33	26.2848	3.66127	7.17913	7.01539e-13	1.08124e-10
ENSG00000166225	fibroblast growth factor receptor substrate 2 [Source:HGNC Symbol;Acc:HGNC:16971]	12	69470349	69579793	1	FRS2	10818	13409.5	-5.43519	0.759238	-7.15874	8.14207e-13	1.23721e-10
ENSG00000188517	collagen type XXV alpha 1 chain [Source:HGNC Symbol;Acc:HGNC:18603]	4	108808725	109302752	-1	COL25A1	84570	217.548	23.8313	3.32928	7.1581	8.18028e-13	1.23721e-10
ENSG00000177614	piggyBac transposable element derived 5 [Source:HGNC Symbol;Acc:HGNC:19405]	1	230314490	230426332	-1	PGBD5	79605	1997.76	5.85873	0.820547	7.14003	9.33134e-13	1.39823e-10
ENSG00000067840	PDZ domain containing 4 [Source:HGNC Symbol;Acc:HGNC:21167]	X	153802166	153830565	-1	PDZD4	57595	9753.71	5.82582	0.821319	7.09324	1.31006e-12	1.94501e-10
ENSG00000132437	dopa decarboxylase [Source:HGNC Symbol;Acc:HGNC:2719]	7	50458436	50565405	-1	DDC	1644	10089	10.728	1.51719	7.07094	1.53887e-12	2.26395e-10
ENSG00000183654	membrane associated ring-CH-type finger 11 [Source:HGNC Symbol;Acc:HGNC:33609]	5	16067139	16180762	-1	MARCHF11	441061	2892.71	9.64848	1.36589	7.06388	1.61921e-12	2.36069e-10
ENSG00000135046	annexin A1 [Source:HGNC Symbol;Acc:HGNC:533]	9	73151865	73170393	1	ANXA1	301	2414.77	-10.9935	1.5615	-7.04035	1.91751e-12	2.77063e-10
ENSG00000139767	serine/arginine repetitive matrix 4 [Source:HGNC Symbol;Acc:HGNC:29389]	12	118981541	119163051	1	SRRM4	84530	3028.61	6.27752	0.892017	7.03744	1.95806e-12	2.80419e-10
ENSG00000147027	transmembrane protein 47 [Source:HGNC Symbol;Acc:HGNC:18515]	X	34627075	34657285	-1	TMEM47	83604	131.911	22.6319	3.22681	7.01371	2.32085e-12	3.29459e-10
ENSG00000176884	glutamate ionotropic receptor NMDA type subunit 1 [Source:HGNC Symbol;Acc:HGNC:4584]	9	137139154	137168756	1	GRIN1	2902	2206.63	7.88279	1.1253	7.00503	2.46927e-12	3.4748e-10
ENSG00000183878	ubiquitously transcribed tetratricopeptide repeat containing, Y-linked [Source:HGNC Symbol;Acc:HGNC:12638]	Y	13248379	13480673	-1	UTY	7404	486.236	24.5449	3.51231	6.98826	2.78311e-12	3.88268e-10
ENSG00000139278	GLI pathogenesis related 1 [Source:HGNC Symbol;Acc:HGNC:17001]	12	75480753	75503863	1	GLIPR1	11010	2388.83	-7.24213	1.03798	-6.97713	3.01263e-12	4.16696e-10
ENSG00000134013	lysyl oxidase like 2 [Source:HGNC Symbol;Acc:HGNC:6666]	8	23296897	23425328	-1	LOXL2	4017	1929.63	-6.0369	0.868621	-6.94999	3.6532e-12	5.01015e-10
ENSG00000173826	potassium voltage-gated channel subfamily H member 6 [Source:HGNC Symbol;Acc:HGNC:18862]	17	63523334	63548977	1	KCNH6	81033	324.57	11.0257	1.59056	6.93199	4.14971e-12	5.64325e-10
ENSG00000111581	nucleoporin 107 [Source:HGNC Symbol;Acc:HGNC:29914]	12	68686951	68745809	1	NUP107	57122	21093.4	-4.2987	0.620497	-6.92784	4.27311e-12	5.76264e-10
ENSG00000167654	ATCAY kinesin light chain interacting caytaxin [Source:HGNC Symbol;Acc:HGNC:779]	19	3879864	3928082	1	ATCAY	85300	6247.5	4.55697	0.658882	6.91621	4.63885e-12	6.20417e-10
ENSG00000077264	p21 (RAC1) activated kinase 3 [Source:HGNC Symbol;Acc:HGNC:8592]	X	110944285	111227361	1	PAK3	5063	1024.73	5.54585	0.802336	6.91214	4.77408e-12	6.3327e-10
ENSG00000126890	cancer/testis antigen 2 [Source:HGNC Symbol;Acc:HGNC:2492]	X	154651972	154653579	-1	CTAG2	30848	2980.21	27.4027	3.96647	6.9086	4.89465e-12	6.43984e-10
ENSG00000163497	FEV transcription factor, ETS family member [Source:HGNC Symbol;Acc:HGNC:18562]	2	218981087	218985184	-1	FEV	54738	4131.27	8.40116	1.21859	6.89417	5.41799e-12	7.07092e-10
ENSG00000018236	contactin 1 [Source:HGNC Symbol;Acc:HGNC:2171]	12	40692439	41072415	1	CNTN1	1272	11270.7	7.81771	1.1356	6.88418	5.81218e-12	7.52468e-10
ENSG00000136153	LIM domain 7 [Source:HGNC Symbol;Acc:HGNC:6646]	13	75620434	75859870	1	LMO7	4008	5934.29	-5.71394	0.832498	-6.86361	6.7142e-12	8.62348e-10
ENSG00000117600	phospholipid phosphatase related 4 [Source:HGNC Symbol;Acc:HGNC:23496]	1	99263953	99309590	1	PLPPR4	9890	5475.42	6.19568	0.905356	6.84337	7.73518e-12	9.85656e-10
ENSG00000174521	tetratricopeptide repeat domain 9B [Source:HGNC Symbol;Acc:HGNC:26395]	19	40216058	40218399	-1	TTC9B	148014	2442.98	8.49531	1.24378	6.83025	8.47641e-12	1.07167e-09
ENSG00000170419	V-set and transmembrane domain containing 2A [Source:HGNC Symbol;Acc:HGNC:28499]	7	54542325	54571080	1	VSTM2A	222008	1719.52	11.0071	1.61529	6.8143	9.47259e-12	1.18833e-09
ENSG00000184144	contactin 2 [Source:HGNC Symbol;Acc:HGNC:2172]	1	205042937	205078289	1	CNTN2	6900	2688.44	7.74727	1.14078	6.79123	1.11183e-11	1.38406e-09
ENSG00000146216	tau tubulin kinase 1 [Source:HGNC Symbol;Acc:HGNC:19140]	6	43243481	43288258	1	TTBK1	84630	3441.65	6.50076	0.958596	6.78154	1.189e-11	1.46883e-09
ENSG00000157483	myosin IE [Source:HGNC Symbol;Acc:HGNC:7599]	15	59132434	59372871	-1	MYO1E	4643	769.585	-5.70311	0.84143	-6.77788	1.21949e-11	1.49508e-09
ENSG00000171551	endothelin converting enzyme like 1 [Source:HGNC Symbol;Acc:HGNC:3147]	2	232479827	232487834	-1	ECEL1	9427	310.394	24.281	3.58514	6.77266	1.26437e-11	1.53844e-09
ENSG00000054356	protein tyrosine phosphatase receptor type N [Source:HGNC Symbol;Acc:HGNC:9676]	2	219289623	219309648	-1	PTPRN	5798	9236.05	4.65162	0.69129	6.7289	1.70954e-11	2.06459e-09
ENSG00000015592	stathmin 4 [Source:HGNC Symbol;Acc:HGNC:16078]	8	27235323	27258420	-1	STMN4	81551	2510.64	8.36234	1.24756	6.70296	2.04241e-11	2.44832e-09
ENSG00000105251	Src homology 2 domain containing transforming protein D [Source:HGNC Symbol;Acc:HGNC:30633]	19	4279266	4290722	1	SHD	56961	12450	6.20992	0.928856	6.68556	2.3005e-11	2.71744e-09
ENSG00000123454	dopamine beta-hydroxylase [Source:HGNC Symbol;Acc:HGNC:2689]	9	133636363	133659329	1	DBH	1621	11705.9	11.5169	1.72256	6.68591	2.29501e-11	2.71744e-09
ENSG00000063015	seizure related 6 homolog [Source:HGNC Symbol;Acc:HGNC:15955]	17	28954901	29006440	-1	SEZ6	124925	4225.92	6.74802	1.01212	6.66722	2.607e-11	3.05718e-09
ENSG00000166396	serpin family B member 7 [Source:HGNC Symbol;Acc:HGNC:13902]	18	63752935	63805376	1	SERPINB7	8710	2020.68	-30	4.50858	-6.65399	2.85259e-11	3.32111e-09
ENSG00000149295	dopamine receptor D2 [Source:HGNC Symbol;Acc:HGNC:3023]	11	113409605	113475691	-1	DRD2	1813	1681.14	13.3991	2.01649	6.64474	3.03763e-11	3.51128e-09
ENSG00000142227	epithelial membrane protein 3 [Source:HGNC Symbol;Acc:HGNC:3335]	19	48321509	48330553	1	EMP3	2014	871.432	-7.52434	1.13283	-6.6421	3.09251e-11	3.54937e-09
ENSG00000172061	leucine rich repeat containing 15 [Source:HGNC Symbol;Acc:HGNC:20818]	3	194355249	194369743	-1	LRRC15	131578	165.829	-10.1287	1.52543	-6.63989	3.13924e-11	3.57763e-09
ENSG00000166405	RIC3 acetylcholine receptor chaperone [Source:HGNC Symbol;Acc:HGNC:30338]	11	8106056	8169055	-1	RIC3	79608	1370.81	7.19794	1.08459	6.63656	3.21085e-11	3.63365e-09
ENSG00000162614	nexilin F-actin binding protein [Source:HGNC Symbol;Acc:HGNC:29557]	1	77888513	77943895	1	NEXN	91624	456.063	-6.20749	0.936298	-6.62982	3.36095e-11	3.7771e-09
ENSG00000147256	Rho GTPase activating protein 36 [Source:HGNC Symbol;Acc:HGNC:26388]	X	131058346	131089885	1	ARHGAP36	158763	15432.4	16.5974	2.50873	6.61585	3.69418e-11	4.12296e-09
ENSG00000143369	extracellular matrix protein 1 [Source:HGNC Symbol;Acc:HGNC:3153]	1	150508062	150513789	1	ECM1	1893	559.528	-4.64326	0.702483	-6.60978	3.84882e-11	4.26613e-09
ENSG00000267978	MAGE family member A9B [Source:HGNC Symbol;Acc:HGNC:31909]	X	149581653	149587453	-1	MAGEA9B	728269	79.7988	22.4711	3.40601	6.59748	4.18198e-11	4.60387e-09
ENSG00000143867	odd-skipped related transcription factor 1 [Source:HGNC Symbol;Acc:HGNC:8111]	2	19351485	19358623	-1	OSR1	130497	456.541	-9.53027	1.44916	-6.57639	4.82004e-11	5.27045e-09
ENSG00000142871	cellular communication network factor 1 [Source:HGNC Symbol;Acc:HGNC:2654]	1	85580761	85584589	1	CCN1	3491	5859.59	-7.90055	1.20202	-6.57272	4.94041e-11	5.36581e-09
ENSG00000164326	CART prepropeptide [Source:HGNC Symbol;Acc:HGNC:24323]	5	71719275	71721048	1	CARTPT	9607	289.75	24.1969	3.6831	6.56972	5.04114e-11	5.43872e-09
ENSG00000188573	fibrillarin like 1 [Source:HGNC Symbol;Acc:HGNC:35458]	5	168529305	168530634	1	FBLL1	345630	2353.81	6.41437	0.976711	6.56732	5.12299e-11	5.49042e-09
ENSG00000164484	transmembrane protein 200A [Source:HGNC Symbol;Acc:HGNC:21075]	6	130366017	130443067	1	TMEM200A	114801	81.8291	22.4877	3.43442	6.54776	5.8408e-11	6.21853e-09
ENSG00000162105	SH3 and multiple ankyrin repeat domains 2 [Source:HGNC Symbol;Acc:HGNC:14295]	11	70467854	71252577	-1	SHANK2	22941	1782.5	6.54098	0.999512	6.54417	5.98255e-11	6.32782e-09
ENSG00000157399	arylsulfatase L [Source:HGNC Symbol;Acc:HGNC:719]	X	2934521	2968475	-1	ARSL	415	103.395	-9.97407	1.52445	-6.54275	6.0397e-11	6.34679e-09
ENSG00000134531	epithelial membrane protein 1 [Source:HGNC Symbol;Acc:HGNC:3333]	12	13196723	13219941	1	EMP1	2012	1348.58	-9.6855	1.48266	-6.5325	6.46789e-11	6.75289e-09
ENSG00000284934	novel protein	12	122207662	122227534	-1	AC048338.2		478.365	11.5858	1.77432	6.52973	6.58879e-11	6.83502e-09
ENSG00000204065	transcription elongation factor A like 5 [Source:HGNC Symbol;Acc:HGNC:22282]	X	103273691	103276750	-1	TCEAL5	340543	886.309	12.4754	1.91279	6.5221	6.93315e-11	7.14644e-09
ENSG00000177181	ribosomal modification protein rimK like family member A [Source:HGNC Symbol;Acc:HGNC:28725]	1	42380792	42424232	1	RIMKLA	284716	1289.91	5.58019	0.860908	6.48175	9.06677e-11	9.28655e-09
ENSG00000089199	chromogranin B [Source:HGNC Symbol;Acc:HGNC:1930]	20	5911510	5925353	1	CHGB	1114	18722.2	6.37349	0.984592	6.47323	9.59306e-11	9.76381e-09
ENSG00000136698	cripto, FRL-1, cryptic family 1 [Source:HGNC Symbol;Acc:HGNC:18292]	2	130592165	130599575	-1	CFC1	55997	93.8414	22.6849	3.50585	6.47058	9.76258e-11	9.87424e-09
ENSG00000074317	synuclein beta [Source:HGNC Symbol;Acc:HGNC:11140]	5	176620082	176630556	-1	SNCB	6620	380.659	7.81038	1.20797	6.4657	1.00829e-10	1.00397e-08
ENSG00000130287	neurocan [Source:HGNC Symbol;Acc:HGNC:2465]	19	19211958	19252233	1	NCAN	1463	2431.12	9.86046	1.5248	6.46671	1.00162e-10	1.00397e-08
ENSG00000180287	phospholipase D family member 5 [Source:HGNC Symbol;Acc:HGNC:26879]	1	242082986	242524697	-1	PLD5	200150	667.662	6.31547	0.976831	6.46526	1.01123e-10	1.00397e-08
ENSG00000148798	internexin neuronal intermediate filament protein alpha [Source:HGNC Symbol;Acc:HGNC:6057]	10	103277138	103290346	1	INA	9118	12286.1	5.74594	0.892396	6.43878	1.20437e-10	1.18843e-08
ENSG00000196990	family with sequence similarity 163 member B [Source:HGNC Symbol;Acc:HGNC:33277]	9	133577081	133609389	-1	FAM163B	642968	1899.83	7.55971	1.17494	6.43411	1.24199e-10	1.21813e-08
ENSG00000130475	FCH and mu domain containing endocytic adaptor 1 [Source:HGNC Symbol;Acc:HGNC:29002]	19	17747718	17788568	1	FCHO1	23149	651.338	3.70036	0.576572	6.41787	1.38198e-10	1.34727e-08
ENSG00000149599	dual specificity phosphatase 15 [Source:HGNC Symbol;Acc:HGNC:16236]	20	31847637	31870747	-1	DUSP15	128853	255.368	10.6802	1.66445	6.41666	1.39299e-10	1.34986e-08
ENSG00000197177	adhesion G protein-coupled receptor A1 [Source:HGNC Symbol;Acc:HGNC:13838]	10	133070929	133131675	1	ADGRA1	84435	44.607	21.6597	3.38407	6.40048	1.54885e-10	1.49197e-08
ENSG00000152932	RAB3C, member RAS oncogene family [Source:HGNC Symbol;Acc:HGNC:30269]	5	58582221	58859394	1	RAB3C	115827	3967.57	6.55377	1.02766	6.37738	1.80138e-10	1.7196e-08
ENSG00000167601	AXL receptor tyrosine kinase [Source:HGNC Symbol;Acc:HGNC:905]	19	41219223	41261766	1	AXL	558	3964.34	-11.0906	1.73916	-6.37696	1.80641e-10	1.7196e-08
ENSG00000170873	MTSS I-BAR domain containing 1 [Source:HGNC Symbol;Acc:HGNC:20443]	8	124550784	124728473	-1	MTSS1	9788	3322.5	5.01899	0.788892	6.36207	1.99058e-10	1.88384e-08
ENSG00000174963	Zic family member 4 [Source:HGNC Symbol;Acc:HGNC:20393]	3	147386046	147406809	-1	ZIC4	84107	114.266	22.9594	3.61467	6.35173	2.12908e-10	2.00319e-08
ENSG00000128510	carboxypeptidase A4 [Source:HGNC Symbol;Acc:HGNC:15740]	7	130293134	130324180	1	CPA4	51200	2149.65	-11.6757	1.84222	-6.33782	2.33036e-10	2.1799e-08
ENSG00000198883	PNMA family member 5 [Source:HGNC Symbol;Acc:HGNC:18743]	X	152988824	152994116	-1	PNMA5	114824	40.2627	21.5272	3.39958	6.33231	2.41517e-10	2.24625e-08
ENSG00000180176	tyrosine hydroxylase [Source:HGNC Symbol;Acc:HGNC:11782]	11	2163929	2171815	-1	TH	7054	4713.8	14.8864	2.35271	6.32736	2.4939e-10	2.30621e-08
ENSG00000104381	ganglioside induced differentiation associated protein 1 [Source:HGNC Symbol;Acc:HGNC:15968]	8	74320613	74518007	1	GDAP1	54332	7247.49	2.41081	0.381404	6.32088	2.60073e-10	2.39134e-08
ENSG00000125878	transcription factor 15 [Source:HGNC Symbol;Acc:HGNC:11627]	20	603797	610398	-1	TCF15	6939	202.663	5.83121	0.923286	6.31571	2.68917e-10	2.45869e-08
ENSG00000080823	MOK protein kinase [Source:HGNC Symbol;Acc:HGNC:9833]	14	102224500	102305190	-1	MOK	5891	4090.43	-5.83135	0.930199	-6.26893	3.63546e-10	3.3052e-08
ENSG00000152092	astrotactin 1 [Source:HGNC Symbol;Acc:HGNC:773]	1	176857302	177164973	-1	ASTN1	460	1085.63	12.7681	2.04054	6.25721	3.91935e-10	3.5434e-08
ENSG00000204379	X antigen family member 1A [Source:HGNC Symbol;Acc:HGNC:4111]	X	52495808	52500812	1	XAGE1A	653220	747.184	25.5284	4.08371	6.25128	4.07104e-10	3.66009e-08
ENSG00000163888	calcium/calmodulin dependent protein kinase II inhibitor 2 [Source:HGNC Symbol;Acc:HGNC:24197]	3	184259213	184261553	-1	CAMK2N2	94032	2012.96	4.03768	0.646246	6.24791	4.15984e-10	3.71927e-08
ENSG00000173825	tigger transposable element derived 3 [Source:HGNC Symbol;Acc:HGNC:18334]	11	65354751	65357613	1	TIGD3	220359	181.006	3.34438	0.535481	6.24557	4.22256e-10	3.7546e-08
ENSG00000100196	KDEL endoplasmic reticulum protein retention receptor 3 [Source:HGNC Symbol;Acc:HGNC:6306]	22	38468078	38483447	1	KDELR3	11015	164.259	-4.9251	0.788924	-6.24281	4.29772e-10	3.80054e-08
ENSG00000168348	INSM transcriptional repressor 2 [Source:HGNC Symbol;Acc:HGNC:17539]	14	35534164	35537054	1	INSM2	84684	6472.98	9.71659	1.55903	6.23244	4.59217e-10	4.03886e-08
ENSG00000152977	Zic family member 1 [Source:HGNC Symbol;Acc:HGNC:12872]	3	147393422	147510293	1	ZIC1	7545	831.861	25.6637	4.13583	6.20521	5.46241e-10	4.77828e-08
ENSG00000186642	phosphodiesterase 2A [Source:HGNC Symbol;Acc:HGNC:8777]	11	72576141	72674591	-1	PDE2A	5138	2600.35	6.16034	0.995084	6.19078	5.98676e-10	5.2088e-08
ENSG00000164076	CaM kinase like vesicle associated [Source:HGNC Symbol;Acc:HGNC:28788]	3	49857988	49869935	-1	CAMKV	79012	4794.98	5.94854	0.962199	6.18224	6.32001e-10	5.46934e-08
ENSG00000258986	transmembrane protein 179 [Source:HGNC Symbol;Acc:HGNC:20137]	14	104474678	104605647	-1	TMEM179	388021	3447.94	11.1698	1.8085	6.1763	6.56229e-10	5.64881e-08
ENSG00000128266	G protein subunit alpha z [Source:HGNC Symbol;Acc:HGNC:4395]	22	23070519	23125032	1	GNAZ	2781	2602.34	2.70137	0.437783	6.17057	6.8043e-10	5.82614e-08
ENSG00000215115	chromosome X open reading frame 49 [Source:HGNC Symbol;Acc:HGNC:30891]	X	71714371	71718151	-1	CXorf49	100130361	233.021	23.8959	3.8819	6.15571	7.47406e-10	6.36593e-08
ENSG00000164398	acyl-CoA synthetase long chain family member 6 [Source:HGNC Symbol;Acc:HGNC:16496]	5	131949973	132012243	-1	ACSL6	23305	284.825	7.5588	1.22848	6.15297	7.6047e-10	6.44329e-08
ENSG00000146197	signal peptide, CUB domain and EGF like domain containing 3 [Source:HGNC Symbol;Acc:HGNC:13655]	6	35213956	35253079	1	SCUBE3	222663	513.378	-4.69738	0.764288	-6.14609	7.94153e-10	6.69363e-08
ENSG00000029534	ankyrin 1 [Source:HGNC Symbol;Acc:HGNC:492]	8	41653220	41896762	-1	ANK1	286	1885.36	4.47232	0.728012	6.1432	8.08757e-10	6.78141e-08
ENSG00000144057	ST6 beta-galactoside alpha-2,6-sialyltransferase 2 [Source:HGNC Symbol;Acc:HGNC:10861]	2	106801600	106887108	-1	ST6GAL2	84620	1240.65	12.9606	2.11112	6.13922	8.29273e-10	6.91759e-08
ENSG00000100678	solute carrier family 8 member A3 [Source:HGNC Symbol;Acc:HGNC:11070]	14	70044215	70189070	-1	SLC8A3	6547	2349.05	13.8816	2.26852	6.11923	9.40305e-10	7.80357e-08
ENSG00000170091	neuronal vesicle trafficking associated 2 [Source:HGNC Symbol;Acc:HGNC:24955]	5	174045706	174243501	1	NSG2	51617	21013.1	7.55243	1.23465	6.11704	9.53271e-10	7.8708e-08
ENSG00000103056	sphingomyelin phosphodiesterase 3 [Source:HGNC Symbol;Acc:HGNC:14240]	16	68358327	68448508	-1	SMPD3	55512	2375.38	4.20812	0.692029	6.08085	1.19549e-09	9.82064e-08
ENSG00000196092	paired box 5 [Source:HGNC Symbol;Acc:HGNC:8619]	9	36833269	37034268	-1	PAX5	5079	2166.91	6.33085	1.04264	6.07195	1.26369e-09	1.03284e-07
ENSG00000239887	chromosome 1 open reading frame 226 [Source:HGNC Symbol;Acc:HGNC:34351]	1	162378841	162386812	1	C1orf226	400793	927.312	8.11353	1.34097	6.0505	1.44394e-09	1.17423e-07
ENSG00000164082	glutamate metabotropic receptor 2 [Source:HGNC Symbol;Acc:HGNC:4594]	3	51707068	51718613	1	GRM2	2912	306.319	6.94905	1.15004	6.04242	1.51823e-09	1.22848e-07
ENSG00000135472	Fas apoptotic inhibitory molecule 2 [Source:HGNC Symbol;Acc:HGNC:17067]	12	49866896	49904217	-1	FAIM2	23017	5746.42	6.50377	1.07754	6.03576	1.5822e-09	1.26691e-07
ENSG00000138119	myoferlin [Source:HGNC Symbol;Acc:HGNC:3656]	10	93306429	93482334	-1	MYOF	26509	1677.44	-10.1546	1.68248	-6.03551	1.58457e-09	1.26691e-07
ENSG00000197859	ADAMTS like 2 [Source:HGNC Symbol;Acc:HGNC:14631]	9	133532164	133575519	1	ADAMTSL2	9719	681.601	5.66425	0.938561	6.03504	1.58921e-09	1.26691e-07
ENSG00000168993	complexin 1 [Source:HGNC Symbol;Acc:HGNC:2309]	4	784957	826129	-1	CPLX1	10815	4922.56	5.88109	0.974846	6.03283	1.61109e-09	1.27805e-07
ENSG00000131398	potassium voltage-gated channel subfamily C member 3 [Source:HGNC Symbol;Acc:HGNC:6235]	19	50311937	50333515	-1	KCNC3	3748	1525.15	5.64211	0.937305	6.0195	1.74954e-09	1.38111e-07
ENSG00000104435	stathmin 2 [Source:HGNC Symbol;Acc:HGNC:10577]	8	79611117	79666158	1	STMN2	11075	42733.3	8.01314	1.33312	6.01081	1.84595e-09	1.45014e-07
ENSG00000167037	small G protein signaling modulator 1 [Source:HGNC Symbol;Acc:HGNC:29410]	22	24806169	24927578	1	SGSM1	129049	730.249	5.85692	0.976304	5.99907	1.98448e-09	1.55144e-07
ENSG00000129965	INS-IGF2 readthrough [Source:HGNC Symbol;Acc:HGNC:33527]	11	2132538	2161209	-1	INS-IGF2	723961	37.4097	21.4324	3.58727	5.97456	2.30715e-09	1.79503e-07
ENSG00000095370	SH2 domain containing 3C [Source:HGNC Symbol;Acc:HGNC:16884]	9	127738317	127778710	-1	SH2D3C	10044	1648.2	5.19872	0.870765	5.97029	2.36834e-09	1.83382e-07
ENSG00000129990	synaptotagmin 5 [Source:HGNC Symbol;Acc:HGNC:11513]	19	55171196	55180289	-1	SYT5	6861	2183.12	8.50971	1.43346	5.93647	2.91219e-09	2.24419e-07
ENSG00000145623	oncostatin M receptor [Source:HGNC Symbol;Acc:HGNC:8507]	5	38845858	38945596	1	OSMR	9180	188.333	-5.58308	0.943114	-5.91984	3.22259e-09	2.47162e-07
ENSG00000176692	forkhead box C2 [Source:HGNC Symbol;Acc:HGNC:3801]	16	86566829	86569728	1	FOXC2	2303	693.64	-9.73936	1.64762	-5.91116	3.39707e-09	2.59315e-07
ENSG00000134755	desmocollin 2 [Source:HGNC Symbol;Acc:HGNC:3036]	18	31058840	31102522	-1	DSC2	1824	79.2015	22.4606	3.80269	5.90651	3.49436e-09	2.6549e-07
ENSG00000151778	stress associated endoplasmic reticulum protein family member 2 [Source:HGNC Symbol;Acc:HGNC:20607]	13	44373665	44397714	1	SERP2	387923	344.67	11.1129	1.88221	5.9042	3.54371e-09	2.67981e-07
ENSG00000163359	collagen type VI alpha 3 chain [Source:HGNC Symbol;Acc:HGNC:2213]	2	237324003	237414207	-1	COL6A3	1293	3927.77	-6.84199	1.1594	-5.90133	3.60576e-09	2.71405e-07
ENSG00000183317	EPH receptor A10 [Source:HGNC Symbol;Acc:HGNC:19987]	1	37713880	37765133	-1	EPHA10	284656	741.812	7.91182	1.34406	5.88653	3.94394e-09	2.95485e-07
ENSG00000143184	X-C motif chemokine ligand 1 [Source:HGNC Symbol;Acc:HGNC:10645]	1	168576605	168582069	1	XCL1	6375	34.0746	21.2755	3.6192	5.87851	4.13965e-09	3.08718e-07
ENSG00000198363	aspartate beta-hydroxylase [Source:HGNC Symbol;Acc:HGNC:757]	8	61500556	61714640	-1	ASPH	444	6713.45	-2.4968	0.425454	-5.86855	4.3961e-09	3.2634e-07
ENSG00000018408	WW domain containing transcription regulator 1 [Source:HGNC Symbol;Acc:HGNC:24042]	3	149517235	149736714	-1	WWTR1	25937	496.481	-7.69125	1.31564	-5.84601	5.03516e-09	3.72073e-07
ENSG00000156925	Zic family member 3 [Source:HGNC Symbol;Acc:HGNC:12874]	X	137566127	137577691	1	ZIC3	7547	702.857	25.433	4.36028	5.83288	5.44796e-09	4.00747e-07
ENSG00000162728	potassium inwardly rectifying channel subfamily J member 9 [Source:HGNC Symbol;Acc:HGNC:6270]	1	160081538	160090563	1	KCNJ9	3765	765.374	12.2638	2.11608	5.79554	6.81018e-09	4.98684e-07
ENSG00000274274	G antigen 13 [Source:HGNC Symbol;Acc:HGNC:29081]	X	49331616	49338952	1	GAGE13	645051	229.778	23.9054	4.12853	5.79031	7.02575e-09	5.12152e-07
ENSG00000212724	keratin associated protein 2-3 [Source:HGNC Symbol;Acc:HGNC:18906]	17	41059240	41060114	-1	KRTAP2-3	730755	35.7255	-26.098	4.50893	-5.78807	7.12006e-09	5.16699e-07
ENSG00000183150	G protein-coupled receptor 19 [Source:HGNC Symbol;Acc:HGNC:4473]	12	12660890	12696207	-1	GPR19	2842	522.31	3.28519	0.567863	5.78518	7.24344e-09	5.23306e-07
ENSG00000116983	hippocalcin like 4 [Source:HGNC Symbol;Acc:HGNC:18212]	1	39678648	39691485	-1	HPCAL4	51440	1134.34	8.66927	1.50351	5.76602	8.11665e-09	5.83786e-07
ENSG00000159640	angiotensin I converting enzyme [Source:HGNC Symbol;Acc:HGNC:2707]	17	63477061	63498380	1	ACE	1636	4488.48	8.01055	1.39076	5.75982	8.42016e-09	6.02936e-07
ENSG00000149716	LTO1 maturation factor of ABCE1 [Source:HGNC Symbol;Acc:HGNC:17589]	11	69653076	69675416	-1	LTO1	220064	2135.92	-2.57118	0.446677	-5.75623	8.6013e-09	6.13193e-07
ENSG00000139445	forkhead box N4 [Source:HGNC Symbol;Acc:HGNC:21399]	12	109277978	109309284	-1	FOXN4	121643	1306.49	6.9597	1.20943	5.75453	8.68822e-09	6.14295e-07
ENSG00000154620	thymosin beta 4 Y-linked [Source:HGNC Symbol;Acc:HGNC:11882]	Y	13703899	13706024	1	TMSB4Y	9087	48.4995	21.8007	3.78849	5.75445	8.69268e-09	6.14295e-07
ENSG00000219607	protein phosphatase 1 regulatory subunit 3G [Source:HGNC Symbol;Acc:HGNC:14945]	6	5085341	5089487	1	PPP1R3G	648791	80.8334	-5.26665	0.915548	-5.75245	8.79582e-09	6.18882e-07
ENSG00000256861	novel protein	12	122207779	122266423	-1	AC048338.1		73.1878	22.3316	3.8827	5.75155	8.84302e-09	6.19509e-07
ENSG00000157613	cAMP responsive element binding protein 3 like 1 [Source:HGNC Symbol;Acc:HGNC:18856]	11	46277662	46321409	1	CREB3L1	90993	1029.99	-8.30808	1.44897	-5.7338	9.82047e-09	6.8502e-07
ENSG00000240747	KRAB box domain containing 1 [Source:HGNC Symbol;Acc:HGNC:38708]	3	42809483	42942792	1	KRBOX1	100506243	233.816	23.9243	4.17443	5.73116	9.97484e-09	6.92802e-07
ENSG00000166741	nicotinamide N-methyltransferase [Source:HGNC Symbol;Acc:HGNC:7861]	11	114257787	114313536	1	NNMT	4837	225.224	-9.47232	1.65348	-5.72874	1.01182e-08	6.99757e-07
ENSG00000255330	novel protein	6	127438406	127519001	-1	AL096711.2		8481.88	3.73754	0.652527	5.72779	1.01744e-08	7.00651e-07
ENSG00000047648	Rho GTPase activating protein 6 [Source:HGNC Symbol;Acc:HGNC:676]	X	11117651	11665920	-1	ARHGAP6	395	542.493	11.7673	2.05766	5.71878	1.0729e-08	7.35709e-07
ENSG00000155093	protein tyrosine phosphatase receptor type N2 [Source:HGNC Symbol;Acc:HGNC:9677]	7	157539056	158587823	-1	PTPRN2	5799	2623.86	4.40157	0.771765	5.70325	1.17542e-08	8.02607e-07
ENSG00000085063	CD59 molecule (CD59 blood group) [Source:HGNC Symbol;Acc:HGNC:1689]	11	33703010	33736479	-1	CD59	966	5384.39	-3.03566	0.532503	-5.70073	1.19294e-08	8.11152e-07
ENSG00000173597	sulfotransferase family 1B member 1 [Source:HGNC Symbol;Acc:HGNC:17845]	4	69721167	69787961	-1	SULT1B1	27284	595.638	-8.92511	1.5696	-5.68624	1.29863e-08	8.7932e-07
ENSG00000136425	calcium and integrin binding family member 2 [Source:HGNC Symbol;Acc:HGNC:24579]	15	78104606	78131535	-1	CIB2	10518	1496.76	3.84801	0.677122	5.68289	1.32439e-08	8.89317e-07
ENSG00000164294	glutathione peroxidase 8 (putative) [Source:HGNC Symbol;Acc:HGNC:33100]	5	55160167	55167297	1	GPX8	493869	491.417	-9.84026	1.7315	-5.68307	1.32298e-08	8.89317e-07
ENSG00000115363	eva-1 homolog A, regulator of programmed cell death [Source:HGNC Symbol;Acc:HGNC:25816]	2	75469302	75569722	-1	EVA1A	84141	402.118	-7.84985	1.38473	-5.66887	1.43742e-08	9.6123e-07
ENSG00000196361	ELAV like RNA binding protein 3 [Source:HGNC Symbol;Acc:HGNC:3314]	19	11451326	11481046	-1	ELAVL3	1995	19824.1	5.30187	0.935638	5.66658	1.45674e-08	9.70144e-07
ENSG00000078295	adenylate cyclase 2 [Source:HGNC Symbol;Acc:HGNC:233]	5	7396138	7830081	1	ADCY2	108	64.0332	22.1663	3.92027	5.65428	1.56505e-08	1.038e-06
ENSG00000109956	beta-1,3-glucuronyltransferase 1 [Source:HGNC Symbol;Acc:HGNC:921]	11	134378504	134412242	-1	B3GAT1	27087	1957.26	5.19006	0.918871	5.6483	1.62041e-08	1.07033e-06
ENSG00000090382	lysozyme [Source:HGNC Symbol;Acc:HGNC:6740]	12	69348381	69354234	1	LYZ	4069	83.237	-8.05527	1.43067	-5.6304	1.7979e-08	1.18274e-06
ENSG00000116675	DnaJ heat shock protein family (Hsp40) member C6 [Source:HGNC Symbol;Acc:HGNC:15469]	1	65248219	65415871	1	DNAJC6	9829	4146.2	1.96401	0.349292	5.62282	1.87868e-08	1.23088e-06
ENSG00000182601	heparan sulfate-glucosamine 3-sulfotransferase 4 [Source:HGNC Symbol;Acc:HGNC:5200]	16	25691959	26137685	1	HS3ST4	9951	197.508	23.6909	4.22524	5.60701	2.05856e-08	1.34329e-06
ENSG00000198681	MAGE family member A1 [Source:HGNC Symbol;Acc:HGNC:6796]	X	153179284	153183880	1	MAGEA1	4100	1324.6	26.2866	4.70436	5.58772	2.30076e-08	1.49531e-06
ENSG00000185269	notum, palmitoleoyl-protein carboxylesterase [Source:HGNC Symbol;Acc:HGNC:27106]	17	81952507	81961840	-1	NOTUM	147111	878.775	5.05895	0.907122	5.57692	2.44813e-08	1.58472e-06
ENSG00000075043	potassium voltage-gated channel subfamily Q member 2 [Source:HGNC Symbol;Acc:HGNC:6296]	20	63400208	63472677	-1	KCNQ2	3785	11232.9	6.2944	1.1296	5.57222	2.51508e-08	1.62158e-06
ENSG00000181291	transmembrane protein 132E [Source:HGNC Symbol;Acc:HGNC:26991]	17	34579487	34639318	1	TMEM132E	124842	764.645	12.2625	2.20599	5.55871	2.7178e-08	1.74532e-06
ENSG00000102109	proprotein convertase subtilisin/kexin type 1 inhibitor [Source:HGNC Symbol;Acc:HGNC:17301]	X	48831096	48835610	-1	PCSK1N	27344	3889.18	5.22064	0.939754	5.55532	2.77098e-08	1.77244e-06
ENSG00000135679	MDM2 proto-oncogene [Source:HGNC Symbol;Acc:HGNC:6973]	12	68808177	68850686	1	MDM2	4193	22928.1	-4.55842	0.822406	-5.54278	2.97705e-08	1.89675e-06
ENSG00000112137	phosphatase and actin regulator 1 [Source:HGNC Symbol;Acc:HGNC:20990]	6	12716554	13287843	1	PHACTR1	221692	894.372	5.05134	0.913054	5.53236	3.15959e-08	2.00516e-06
ENSG00000198598	matrix metallopeptidase 17 [Source:HGNC Symbol;Acc:HGNC:7163]	12	131828393	131851783	1	MMP17	4326	1810.74	3.65911	0.662913	5.51975	3.39483e-08	2.14603e-06
ENSG00000071127	WD repeat domain 1 [Source:HGNC Symbol;Acc:HGNC:12754]	4	10074339	10116949	-1	WDR1	9948	9594.54	-2.53436	0.46012	-5.50805	3.62837e-08	2.28475e-06
ENSG00000116396	potassium voltage-gated channel subfamily C member 4 [Source:HGNC Symbol;Acc:HGNC:6236]	1	110210314	110283100	1	KCNC4	3749	1122.87	4.83616	0.87813	5.50734	3.64304e-08	2.28509e-06
ENSG00000126561	signal transducer and activator of transcription 5A [Source:HGNC Symbol;Acc:HGNC:11366]	17	42287547	42311943	1	STAT5A	6776	405.22	5.58399	1.0157	5.49767	3.8485e-08	2.40464e-06
ENSG00000153253	sodium voltage-gated channel alpha subunit 3 [Source:HGNC Symbol;Acc:HGNC:10590]	2	165087526	165204050	-1	SCN3A	6328	2297.4	4.88018	0.888926	5.48997	4.01993e-08	2.50209e-06
ENSG00000148600	cadherin related family member 1 [Source:HGNC Symbol;Acc:HGNC:14550]	10	84194537	84219621	1	CDHR1	92211	675.521	5.9135	1.07753	5.48799	4.06525e-08	2.52061e-06
ENSG00000087258	G protein subunit alpha o1 [Source:HGNC Symbol;Acc:HGNC:4389]	16	56191390	56357444	1	GNAO1	2775	11364.9	3.3406	0.609397	5.48181	4.21005e-08	2.60043e-06
ENSG00000135506	OS9 endoplasmic reticulum lectin [Source:HGNC Symbol;Acc:HGNC:16994]	12	57693955	57721557	1	OS9	10956	12463.6	-1.83148	0.33433	-5.47806	4.30009e-08	2.64594e-06
ENSG00000154118	junctophilin 3 [Source:HGNC Symbol;Acc:HGNC:14203]	16	87601835	87698156	1	JPH3	57338	1643.18	6.83523	1.24908	5.47223	4.44413e-08	2.72422e-06
ENSG00000177469	caveolae associated protein 1 [Source:HGNC Symbol;Acc:HGNC:9688]	17	42402449	42423256	-1	CAVIN1	284119	10174.1	-10.3748	1.89771	-5.46699	4.57742e-08	2.79533e-06
ENSG00000120708	transforming growth factor beta induced [Source:HGNC Symbol;Acc:HGNC:11771]	5	136028988	136063818	1	TGFBI	7045	536.475	-8.34882	1.52794	-5.46411	4.65237e-08	2.83043e-06
ENSG00000183628	DiGeorge syndrome critical region gene 6 [Source:HGNC Symbol;Acc:HGNC:2846]	22	18906028	18914238	1	DGCR6	8214	584.245	3.88065	0.710441	5.46231	4.69972e-08	2.84852e-06
ENSG00000058404	calcium/calmodulin dependent protein kinase II beta [Source:HGNC Symbol;Acc:HGNC:1461]	7	44217150	44334577	-1	CAMK2B	816	799.697	6.18735	1.13329	5.45964	4.77102e-08	2.88095e-06
ENSG00000160326	solute carrier family 2 member 6 [Source:HGNC Symbol;Acc:HGNC:11011]	9	133471094	133479127	-1	SLC2A6	11182	1045.46	3.22692	0.591794	5.45278	4.95894e-08	2.98329e-06
ENSG00000183908	leucine rich repeat containing 55 [Source:HGNC Symbol;Acc:HGNC:32324]	11	57181747	57191717	1	LRRC55	219527	335.597	11.0742	2.03162	5.45091	5.01125e-08	3.00359e-06
ENSG00000035403	vinculin [Source:HGNC Symbol;Acc:HGNC:12665]	10	73995193	74121363	1	VCL	7414	6871.7	-2.61932	0.481421	-5.44081	5.30402e-08	3.16734e-06
ENSG00000166313	amyloid beta precursor protein binding family B member 1 [Source:HGNC Symbol;Acc:HGNC:581]	11	6395124	6419414	-1	APBB1	322	4773.6	1.7997	0.33129	5.4324	5.56002e-08	3.30801e-06
ENSG00000142408	calcium voltage-gated channel auxiliary subunit gamma 8 [Source:HGNC Symbol;Acc:HGNC:13628]	19	53962937	53990215	1	CACNG8	59283	932.625	12.5489	2.31324	5.4248	5.80185e-08	3.43924e-06
ENSG00000004776	heat shock protein family B (small) member 6 [Source:HGNC Symbol;Acc:HGNC:26511]	19	35754566	35758079	-1	HSPB6	126393	808.991	-6.78687	1.25407	-5.41187	6.23692e-08	3.68365e-06
ENSG00000137801	thrombospondin 1 [Source:HGNC Symbol;Acc:HGNC:11785]	15	39581079	39599466	1	THBS1	7057	11649.1	-8.1951	1.51482	-5.40994	6.30471e-08	3.71015e-06
ENSG00000130402	actinin alpha 4 [Source:HGNC Symbol;Acc:HGNC:166]	19	38647649	38731589	1	ACTN4	81	16317.4	-2.32973	0.430918	-5.40643	6.42951e-08	3.76988e-06
ENSG00000130540	sulfotransferase family 4A member 1 [Source:HGNC Symbol;Acc:HGNC:14903]	22	43824509	43862513	-1	SULT4A1	25830	2472.58	4.06022	0.751152	5.40532	6.46921e-08	3.77753e-06
ENSG00000170627	gametocyte specific factor 1 [Source:HGNC Symbol;Acc:HGNC:26565]	12	54455950	54473602	-1	GTSF1	121355	1013.34	12.6687	2.34398	5.40477	6.48924e-08	3.77753e-06
ENSG00000081923	ATPase phospholipid transporting 8B1 [Source:HGNC Symbol;Acc:HGNC:3706]	18	57646426	57803315	-1	ATP8B1	5205	251.985	-5.307	0.983463	-5.39624	6.80521e-08	3.94727e-06
ENSG00000101746	nucleolar protein 4 [Source:HGNC Symbol;Acc:HGNC:7870]	18	33851100	34224952	-1	NOL4	8715	1695.07	2.86892	0.532121	5.39148	6.98786e-08	4.03873e-06
ENSG00000010810	FYN proto-oncogene, Src family tyrosine kinase [Source:HGNC Symbol;Acc:HGNC:4037]	6	111660332	111873452	-1	FYN	2534	7269.54	2.76104	0.513233	5.3797	7.46106e-08	4.29688e-06
ENSG00000175471	multiple C2 and transmembrane domain containing 1 [Source:HGNC Symbol;Acc:HGNC:26183]	5	94703741	95284575	-1	MCTP1	79772	332.287	-4.58783	0.855479	-5.36288	8.19065e-08	4.70033e-06
ENSG00000105520	phospholipid phosphatase related 2 [Source:HGNC Symbol;Acc:HGNC:29566]	19	11355386	11365698	1	PLPPR2	64748	2806.77	2.33849	0.436233	5.36065	8.29248e-08	4.74195e-06
ENSG00000119283	tripartite motif containing 67 [Source:HGNC Symbol;Acc:HGNC:31859]	1	231162112	231221556	1	TRIM67	440730	4329.41	6.05209	1.13031	5.35436	8.58607e-08	4.89255e-06
ENSG00000145198	von Willebrand factor A domain containing 5B2 [Source:HGNC Symbol;Acc:HGNC:25144]	3	184230429	184242329	1	VWA5B2	90113	899.113	7.32629	1.36919	5.35084	8.75484e-08	4.97121e-06
ENSG00000169258	G protein regulated inducer of neurite outgrowth 1 [Source:HGNC Symbol;Acc:HGNC:24835]	5	176595802	176610156	-1	GPRIN1	114787	7044.42	1.75338	0.327832	5.3484	8.87345e-08	5.02094e-06
ENSG00000197467	collagen type XIII alpha 1 chain [Source:HGNC Symbol;Acc:HGNC:2190]	10	69801880	69964275	1	COL13A1	1305	479.599	-6.37269	1.19364	-5.33886	9.35317e-08	5.27395e-06
ENSG00000175782	solute carrier family 35 member E3 [Source:HGNC Symbol;Acc:HGNC:20864]	12	68746125	68793964	1	SLC35E3	55508	5859.12	-3.85206	0.722242	-5.33348	9.63484e-08	5.41391e-06
ENSG00000145087	syntaxin binding protein 5 like [Source:HGNC Symbol;Acc:HGNC:30757]	3	120908072	121424761	1	STXBP5L	9515	889.998	5.77793	1.09059	5.29799	1.17086e-07	6.55639e-06
ENSG00000068831	RAS guanyl releasing protein 2 [Source:HGNC Symbol;Acc:HGNC:9879]	11	64726911	64745456	-1	RASGRP2	10235	608.698	5.83239	1.10115	5.29662	1.17968e-07	6.583e-06
ENSG00000028277	POU class 2 homeobox 2 [Source:HGNC Symbol;Acc:HGNC:9213]	19	42086110	42196585	-1	POU2F2	5452	2629.49	5.21878	0.987839	5.28303	1.27066e-07	7.06635e-06
ENSG00000133816	microtubule associated monooxygenase, calponin and LIM domain containing 2 [Source:HGNC Symbol;Acc:HGNC:24693]	11	12094008	12359144	1	MICAL2	9645	884.823	-5.18307	0.981332	-5.28167	1.28011e-07	7.09451e-06
ENSG00000185247	MAGE family member A11 [Source:HGNC Symbol;Acc:HGNC:6798]	X	149688228	149717268	1	MAGEA11	4110	456.305	24.8379	4.70438	5.27973	1.29371e-07	7.14543e-06
ENSG00000180828	basic helix-loop-helix family member e22 [Source:HGNC Symbol;Acc:HGNC:11963]	8	64580365	64583627	1	BHLHE22	27319	41.8966	21.5824	4.08915	5.27795	1.30636e-07	7.19077e-06
ENSG00000135446	cyclin dependent kinase 4 [Source:HGNC Symbol;Acc:HGNC:1773]	12	57747727	57756013	-1	CDK4	1019	19743.6	-1.92765	0.365488	-5.27419	1.33345e-07	7.31368e-06
ENSG00000221890	neuronal pentraxin receptor [Source:HGNC Symbol;Acc:HGNC:7954]	22	38818452	38844028	-1	NPTXR	23467	2475.61	3.66222	0.694445	5.2736	1.33773e-07	7.31368e-06
ENSG00000150687	serine protease 23 [Source:HGNC Symbol;Acc:HGNC:14370]	11	86791059	86952910	1	PRSS23	11098	1562.93	-6.75003	1.28137	-5.26784	1.38036e-07	7.51685e-06
ENSG00000157087	ATPase plasma membrane Ca2+ transporting 2 [Source:HGNC Symbol;Acc:HGNC:815]	3	10324023	10708007	-1	ATP2B2	491	789.29	5.60466	1.06404	5.26734	1.38418e-07	7.51685e-06
ENSG00000243137	pregnancy specific beta-1-glycoprotein 4 [Source:HGNC Symbol;Acc:HGNC:9521]	19	43192702	43207299	-1	PSG4	5672	169.479	-12.3224	2.34433	-5.25625	1.4702e-07	7.95727e-06
ENSG00000144596	glutamate receptor interacting protein 2 [Source:HGNC Symbol;Acc:HGNC:23841]	3	14489107	14556075	-1	GRIP2	80852	862.886	5.53498	1.05451	5.24884	1.5306e-07	8.25654e-06
ENSG00000075429	calcium voltage-gated channel auxiliary subunit gamma 5 [Source:HGNC Symbol;Acc:HGNC:1409]	17	66835117	66894751	1	CACNG5	27091	147.14	4.39093	0.836688	5.24799	1.53768e-07	8.26722e-06
ENSG00000134762	desmocollin 3 [Source:HGNC Symbol;Acc:HGNC:3037]	18	30989365	31042815	-1	DSC3	1825	46.733	21.7429	4.14507	5.24548	1.55879e-07	8.35294e-06
ENSG00000075891	paired box 2 [Source:HGNC Symbol;Acc:HGNC:8616]	10	100735396	100829944	1	PAX2	5076	29.5731	20.311	3.88684	5.22559	1.73599e-07	9.27178e-06
ENSG00000143126	cadherin EGF LAG seven-pass G-type receptor 2 [Source:HGNC Symbol;Acc:HGNC:3231]	1	109249539	109275751	1	CELSR2	1952	8517.71	2.60335	0.500801	5.19837	2.01043e-07	1.06672e-05
ENSG00000166908	phosphatidylinositol-5-phosphate 4-kinase type 2 gamma [Source:HGNC Symbol;Acc:HGNC:23786]	12	57591174	57603418	1	PIP4K2C	79837	2459.44	-2.45412	0.472039	-5.19898	2.00388e-07	1.06672e-05
ENSG00000010310	gastric inhibitory polypeptide receptor [Source:HGNC Symbol;Acc:HGNC:4271]	19	45668221	45683722	1	GIPR	2696	524.481	7.06578	1.35977	5.19632	2.03274e-07	1.07503e-05
ENSG00000095713	cartilage acidic protein 1 [Source:HGNC Symbol;Acc:HGNC:14882]	10	97865000	98030828	-1	CRTAC1	55118	354.421	5.74101	1.10511	5.19497	2.04752e-07	1.07581e-05
ENSG00000188227	zinc finger protein 793 [Source:HGNC Symbol;Acc:HGNC:33115]	19	37506939	37548762	1	ZNF793	390927	1837.25	3.36427	0.647588	5.19508	2.04635e-07	1.07581e-05
ENSG00000198910	L1 cell adhesion molecule [Source:HGNC Symbol;Acc:HGNC:6470]	X	153861514	153886173	-1	L1CAM	3897	19116	3.95296	0.761255	5.19269	2.07282e-07	1.08558e-05
ENSG00000224902	G antigen 12H [Source:HGNC Symbol;Acc:HGNC:31908]	X	49579983	49587301	1	GAGE12H	729442	62.879	21.9988	4.239	5.18962	2.10724e-07	1.10005e-05
ENSG00000118231	crystallin gamma D [Source:HGNC Symbol;Acc:HGNC:2411]	2	208121607	208124524	-1	CRYGD	1421	63.7335	22.1247	4.26396	5.18877	2.11684e-07	1.10151e-05
ENSG00000115648	melanophilin [Source:HGNC Symbol;Acc:HGNC:29643]	2	237485428	237555322	1	MLPH	79083	267.166	-7.89141	1.52163	-5.18614	2.14693e-07	1.11358e-05
ENSG00000146005	pleckstrin and Sec7 domain containing 2 [Source:HGNC Symbol;Acc:HGNC:19092]	5	139795808	139844466	1	PSD2	84249	203.687	8.95007	1.72646	5.18405	2.17121e-07	1.12258e-05
ENSG00000198673	TAFA chemokine like family member 2 [Source:HGNC Symbol;Acc:HGNC:21589]	12	61708259	62279150	-1	TAFA2	338811	63.0765	5.18989	1.00129	5.18318	2.18135e-07	1.12423e-05
ENSG00000204382	X antigen family member 1B [Source:HGNC Symbol;Acc:HGNC:25400]	X	52512077	52520803	-1	XAGE1B	653067	64.4895	22.1885	4.28618	5.17676	2.25767e-07	1.15987e-05
ENSG00000197249	serpin family A member 1 [Source:HGNC Symbol;Acc:HGNC:8941]	14	94376747	94390693	-1	SERPINA1	5265	341.403	-12.3603	2.38848	-5.17495	2.27967e-07	1.16747e-05
ENSG00000177272	potassium voltage-gated channel subfamily A member 3 [Source:HGNC Symbol;Acc:HGNC:6221]	1	110672465	110674940	-1	KCNA3	3738	164.305	10.0444	1.94251	5.17084	2.33049e-07	1.18973e-05
ENSG00000086696	hydroxysteroid 17-beta dehydrogenase 2 [Source:HGNC Symbol;Acc:HGNC:5211]	16	82035004	82098534	1	HSD17B2	3294	88.0408	-9.76383	1.88956	-5.16724	2.37572e-07	1.209e-05
ENSG00000187664	hyaluronan and proteoglycan link protein 4 [Source:HGNC Symbol;Acc:HGNC:31357]	19	19254756	19262804	-1	HAPLN4	404037	229.965	7.43366	1.444	5.14796	2.6333e-07	1.33588e-05
ENSG00000085831	tetratricopeptide repeat domain 39A [Source:HGNC Symbol;Acc:HGNC:18657]	1	51287258	51345116	-1	TTC39A	22996	419.302	5.82396	1.13226	5.14364	2.69462e-07	1.35998e-05
ENSG00000196878	laminin subunit beta 3 [Source:HGNC Symbol;Acc:HGNC:6490]	1	209614870	209652425	-1	LAMB3	3914	193.662	-6.34433	1.23348	-5.14343	2.69761e-07	1.35998e-05
ENSG00000164171	integrin subunit alpha 2 [Source:HGNC Symbol;Acc:HGNC:6137]	5	52989340	53094779	1	ITGA2	3673	846.649	-4.99083	0.970476	-5.14267	2.70866e-07	1.36131e-05
ENSG00000174672	BR serine/threonine kinase 2 [Source:HGNC Symbol;Acc:HGNC:11405]	11	1389899	1462689	1	BRSK2	9024	3392.18	4.26159	0.83194	5.12247	3.01556e-07	1.51086e-05
ENSG00000112851	erbb2 interacting protein [Source:HGNC Symbol;Acc:HGNC:15842]	5	65926556	66082546	1	ERBIN	55914	4333.66	-1.60184	0.312796	-5.12103	3.03866e-07	1.51773e-05
ENSG00000198873	G protein-coupled receptor kinase 5 [Source:HGNC Symbol;Acc:HGNC:4544]	10	119207571	119459745	1	GRK5	2869	2592.45	4.03623	0.788396	5.11955	3.06268e-07	1.52503e-05
ENSG00000177380	PTPRF interacting protein alpha 3 [Source:HGNC Symbol;Acc:HGNC:9247]	19	49119544	49151026	1	PPFIA3	8541	3584.78	2.10407	0.41131	5.11552	3.12883e-07	1.55318e-05
ENSG00000105696	transmembrane protein 59 like [Source:HGNC Symbol;Acc:HGNC:13237]	19	18607430	18621039	1	TMEM59L	25789	3603.9	4.55637	0.891177	5.11275	3.17499e-07	1.57128e-05
ENSG00000026025	vimentin [Source:HGNC Symbol;Acc:HGNC:12692]	10	17228241	17237593	1	VIM	7431	62952.5	-4.19647	0.821862	-5.10605	3.28964e-07	1.62306e-05
ENSG00000109832	DEAD-box helicase 25 [Source:HGNC Symbol;Acc:HGNC:18698]	11	125903348	125943702	1	DDX25	29118	779.374	5.88887	1.15357	5.1049	3.30961e-07	1.62795e-05
ENSG00000171368	tubulin polymerization promoting protein [Source:HGNC Symbol;Acc:HGNC:24164]	5	659862	693352	-1	TPPP	11076	1012.84	3.29249	0.645294	5.1023	3.35543e-07	1.64276e-05
ENSG00000197415	ventricular zone expressed PH domain containing 1 [Source:HGNC Symbol;Acc:HGNC:25735]	3	157259742	157533619	-1	VEPH1	79674	208.142	-8.18334	1.60393	-5.10204	3.36004e-07	1.64276e-05
ENSG00000115266	APC regulator of WNT signaling pathway 2 [Source:HGNC Symbol;Acc:HGNC:24036]	19	1446302	1473244	1	APC2	10297	10496.7	3.36224	0.659536	5.09789	3.43458e-07	1.67415e-05
ENSG00000120915	epoxide hydrolase 2 [Source:HGNC Symbol;Acc:HGNC:3402]	8	27490781	27545564	1	EPHX2	2053	478.998	11.5877	2.27528	5.09286	3.52696e-07	1.71402e-05
ENSG00000143630	hyperpolarization activated cyclic nucleotide gated potassium channel 3 [Source:HGNC Symbol;Acc:HGNC:19183]	1	155277463	155289848	1	HCN3	57657	3123.83	2.6376	0.518135	5.09057	3.5699e-07	1.72969e-05
ENSG00000123297	Ts translation elongation factor, mitochondrial [Source:HGNC Symbol;Acc:HGNC:12367]	12	57782761	57808071	1	TSFM	10102	3519.68	-2.39532	0.470633	-5.08957	3.58877e-07	1.73364e-05
ENSG00000136854	syntaxin binding protein 1 [Source:HGNC Symbol;Acc:HGNC:11444]	9	127579370	127696027	1	STXBP1	6812	9296.07	1.97266	0.388282	5.08048	3.76476e-07	1.81325e-05
ENSG00000080854	immunoglobulin superfamily member 9B [Source:HGNC Symbol;Acc:HGNC:32326]	11	133896438	133956968	-1	IGSF9B	22997	10060.8	2.83246	0.558547	5.07111	3.95505e-07	1.89363e-05
ENSG00000186732	metallophosphoesterase domain containing 1 [Source:HGNC Symbol;Acc:HGNC:1306]	22	43411196	43507848	1	MPPED1	758	152.674	9.93836	1.95965	5.0715	3.94689e-07	1.89363e-05
ENSG00000175215	CTD small phosphatase 2 [Source:HGNC Symbol;Acc:HGNC:17077]	12	57819927	57846729	-1	CTDSP2	10106	18168.5	-2.91565	0.575523	-5.06608	4.06096e-07	1.9386e-05
ENSG00000253797	UTP14C small subunit processome component [Source:HGNC Symbol;Acc:HGNC:20321]	13	52024691	52033600	1	UTP14C	9724	209.112	23.7708	4.70441	5.05288	4.35195e-07	2.0714e-05
ENSG00000064012	caspase 8 [Source:HGNC Symbol;Acc:HGNC:1509]	2	201233443	201287711	1	CASP8	841	182.77	-3.93372	0.778957	-5.04998	4.41863e-07	2.09697e-05
ENSG00000132740	immunoglobulin mu DNA binding protein 2 [Source:HGNC Symbol;Acc:HGNC:5542]	11	68903863	68940602	1	IGHMBP2	3508	2610.87	-2.46811	0.488847	-5.04883	4.4452e-07	2.10341e-05
ENSG00000039537	complement C6 [Source:HGNC Symbol;Acc:HGNC:1339]	5	41142116	41261438	-1	C6	729	25.3405	20.7506	4.11048	5.04823	4.45929e-07	2.10393e-05
ENSG00000065308	translocation associated membrane protein 2 [Source:HGNC Symbol;Acc:HGNC:16855]	6	52497408	52577060	-1	TRAM2	9697	3460.42	-3.36566	0.667901	-5.03916	4.67588e-07	2.19068e-05
ENSG00000111640	glyceraldehyde-3-phosphate dehydrogenase [Source:HGNC Symbol;Acc:HGNC:4141]	12	6534512	6538374	1	GAPDH	2597	179763	-1.27995	0.254017	-5.03883	4.68377e-07	2.19068e-05
ENSG00000177108	zinc finger DHHC-type palmitoyltransferase 22 [Source:HGNC Symbol;Acc:HGNC:20106]	14	77131270	77142734	-1	ZDHHC22	283576	1894.2	6.19063	1.22852	5.03908	4.67784e-07	2.19068e-05
ENSG00000129474	ajuba LIM protein [Source:HGNC Symbol;Acc:HGNC:20250]	14	22971177	22982551	-1	AJUBA	84962	712.796	-4.03488	0.801069	-5.03687	4.73205e-07	2.20054e-05
ENSG00000198929	nitric oxide synthase 1 adaptor protein [Source:HGNC Symbol;Acc:HGNC:16859]	1	162069691	162370475	1	NOS1AP	9722	296.442	5.45961	1.08381	5.03742	4.71856e-07	2.20054e-05
ENSG00000100101	novel transcript	22	37686414	37726503	1	Z83844.1		186.436	23.6167	4.6915	5.03394	4.80502e-07	2.22807e-05
ENSG00000138356	aldehyde oxidase 1 [Source:HGNC Symbol;Acc:HGNC:553]	2	200586014	200677064	1	AOX1	316	237.881	-6.45006	1.2821	-5.03086	4.88278e-07	2.25766e-05
ENSG00000216490	IFI30 lysosomal thiol reductase [Source:HGNC Symbol;Acc:HGNC:5398]	19	18173162	18178117	1	IFI30	10437	152.898	23.3568	4.64591	5.02739	4.97193e-07	2.29233e-05
ENSG00000072182	acid sensing ion channel subunit family member 4 [Source:HGNC Symbol;Acc:HGNC:21263]	2	219514170	219538772	1	ASIC4	55515	674.611	5.92825	1.18012	5.02341	5.0762e-07	2.33376e-05
ENSG00000134363	follistatin [Source:HGNC Symbol;Acc:HGNC:3971]	5	53480626	53487134	1	FST	10468	2710.13	-10.135	2.01945	-5.01867	5.20296e-07	2.38525e-05
ENSG00000148408	calcium voltage-gated channel subunit alpha1 B [Source:HGNC Symbol;Acc:HGNC:1389]	9	137877782	138124624	1	CACNA1B	774	6448.91	4.59441	0.916205	5.01462	5.31393e-07	2.42925e-05
ENSG00000128285	melanin concentrating hormone receptor 1 [Source:HGNC Symbol;Acc:HGNC:4479]	22	40678750	40682814	1	MCHR1	2847	279.414	7.29001	1.45664	5.00467	5.59587e-07	2.55093e-05
ENSG00000107485	GATA binding protein 3 [Source:HGNC Symbol;Acc:HGNC:4172]	10	8045378	8075198	1	GATA3	2625	24652.8	2.07312	0.414497	5.00154	5.68745e-07	2.5854e-05
ENSG00000136274	NAC alpha domain containing [Source:HGNC Symbol;Acc:HGNC:22196]	7	45080437	45088969	-1	NACAD	23148	4733.78	2.51007	0.503155	4.98866	6.07996e-07	2.75608e-05
ENSG00000159248	gap junction protein delta 2 [Source:HGNC Symbol;Acc:HGNC:19154]	15	34751032	34754998	-1	GJD2	57369	151.102	9.9233	1.99167	4.9824	6.28014e-07	2.83887e-05
ENSG00000168830	5-hydroxytryptamine receptor 1E [Source:HGNC Symbol;Acc:HGNC:5291]	6	86937528	87016679	1	HTR1E	3354	169.602	10.0896	2.02535	4.98162	6.30532e-07	2.84231e-05
ENSG00000107554	dynamin binding protein [Source:HGNC Symbol;Acc:HGNC:30373]	10	99875577	100009947	-1	DNMBP	23268	1385.72	-2.78396	0.559006	-4.9802	6.35178e-07	2.8553e-05
ENSG00000002834	LIM and SH3 protein 1 [Source:HGNC Symbol;Acc:HGNC:6513]	17	38869859	38921770	1	LASP1	3927	10728.5	-2.39597	0.481267	-4.97846	6.40919e-07	2.86519e-05
ENSG00000278299	TBC1 domain family member 3C [Source:HGNC Symbol;Acc:HGNC:24889]	17	38057693	38068592	-1	TBC1D3C	414060	160.356	23.4125	4.70253	4.9787	6.40142e-07	2.86519e-05
ENSG00000100504	glycogen phosphorylase L [Source:HGNC Symbol;Acc:HGNC:9725]	14	50857891	50944483	-1	PYGL	5836	790.528	-4.81526	0.968473	-4.97201	6.62626e-07	2.94595e-05
ENSG00000237671	G antigen 12C [Source:HGNC Symbol;Acc:HGNC:28402]	X	49532211	49539538	1	GAGE12C	729422	157.528	23.392	4.70443	4.97233	6.61523e-07	2.94595e-05
ENSG00000175592	FOS like 1, AP-1 transcription factor subunit [Source:HGNC Symbol;Acc:HGNC:13718]	11	65892049	65900573	-1	FOSL1	8061	911.678	-7.58379	1.52586	-4.97016	6.68988e-07	2.96609e-05
ENSG00000130226	dipeptidyl peptidase like 6 [Source:HGNC Symbol;Acc:HGNC:3010]	7	153887097	154894285	1	DPP6	1804	3708.86	5.15949	1.03869	4.96731	6.78866e-07	3.00167e-05
ENSG00000148204	crumbs cell polarity complex component 2 [Source:HGNC Symbol;Acc:HGNC:18688]	9	123356170	123380324	1	CRB2	286204	1425.59	7.63781	1.539	4.96285	6.94654e-07	3.0631e-05
ENSG00000116194	angiopoietin like 1 [Source:HGNC Symbol;Acc:HGNC:489]	1	178849535	178871077	-1	ANGPTL1	9068	17.8227	-5.45659	1.09973	-4.96176	6.98571e-07	3.072e-05
ENSG00000147255	immunoglobulin superfamily member 1 [Source:HGNC Symbol;Acc:HGNC:5948]	X	131273506	131578899	-1	IGSF1	3547	747.584	8.92467	1.79899	4.96092	7.01593e-07	3.07693e-05
ENSG00000204653	aspartate dehydrogenase domain containing [Source:HGNC Symbol;Acc:HGNC:33856]	19	50511600	50514690	-1	ASPDH	554235	179.352	8.06881	1.62732	4.95833	7.11007e-07	3.10979e-05
ENSG00000126259	kirre like nephrin family adhesion molecule 2 [Source:HGNC Symbol;Acc:HGNC:18816]	19	35855861	35867136	1	KIRREL2	84063	395.255	6.27781	1.26639	4.95725	7.14977e-07	3.11873e-05
ENSG00000112297	crystallin beta-gamma domain containing 1 [Source:HGNC Symbol;Acc:HGNC:356]	6	106360717	106572017	1	CRYBG1	202	545.086	-5.67922	1.14955	-4.94038	7.7971e-07	3.39195e-05
ENSG00000224659	G antigen 12J [Source:HGNC Symbol;Acc:HGNC:17778]	X	49322057	49329384	1	GAGE12J	26749	140.055	23.2344	4.70444	4.93882	7.85948e-07	3.40992e-05
ENSG00000198208	ribosomal protein S6 kinase like 1 [Source:HGNC Symbol;Acc:HGNC:20222]	14	74903951	74923302	-1	RPS6KL1	83694	2573.93	4.3228	0.875421	4.93797	7.89419e-07	3.41582e-05
ENSG00000168615	ADAM metallopeptidase domain 9 [Source:HGNC Symbol;Acc:HGNC:216]	8	38996754	39105445	1	ADAM9	8754	4963.78	-2.90569	0.588656	-4.93614	7.96828e-07	3.43869e-05
ENSG00000151062	calcium voltage-gated channel auxiliary subunit alpha2delta 4 [Source:HGNC Symbol;Acc:HGNC:20202]	12	1791963	1918666	-1	CACNA2D4	93589	51.8364	-5.90266	1.19621	-4.93445	8.03776e-07	3.45435e-05
ENSG00000158445	potassium voltage-gated channel subfamily B member 1 [Source:HGNC Symbol;Acc:HGNC:6231]	20	49293394	49484297	-1	KCNB1	3745	2574.39	5.018	1.01705	4.93387	8.06147e-07	3.45435e-05
ENSG00000185386	mitogen-activated protein kinase 11 [Source:HGNC Symbol;Acc:HGNC:6873]	22	50263713	50270767	-1	MAPK11	5600	1988.26	3.05524	0.61926	4.9337	8.06861e-07	3.45435e-05
ENSG00000180155	Ly6/neurotoxin 1 [Source:HGNC Symbol;Acc:HGNC:29604]	8	142771197	142777810	-1	LYNX1	66004	282.661	4.92738	0.998916	4.93272	8.10917e-07	3.46255e-05
ENSG00000183307	transmembrane protein 121B [Source:HGNC Symbol;Acc:HGNC:1844]	22	17116297	17121367	-1	TMEM121B	27439	1145.87	4.37966	0.888502	4.92927	8.25393e-07	3.51509e-05
ENSG00000081059	transcription factor 7 [Source:HGNC Symbol;Acc:HGNC:11639]	5	134114681	134151865	1	TCF7	6932	1144.36	3.7633	0.764063	4.92538	8.41957e-07	3.56685e-05
ENSG00000101331	CCM2 like scaffold protein [Source:HGNC Symbol;Acc:HGNC:16153]	20	32010438	32032180	1	CCM2L	140706	187.366	7.70155	1.56349	4.92588	8.39804e-07	3.56685e-05
ENSG00000214338	SOGA family member 3 [Source:HGNC Symbol;Acc:HGNC:21494]	6	127472794	127519191	-1	SOGA3	387104	3135.63	4.26639	0.867169	4.9199	8.65867e-07	3.65857e-05
ENSG00000087077	thyroid hormone receptor interactor 6 [Source:HGNC Symbol;Acc:HGNC:12311]	7	100867387	100873454	1	TRIP6	7205	262.186	-3.72677	0.759929	-4.9041	9.38549e-07	3.95535e-05
ENSG00000133169	brain expressed X-linked 1 [Source:HGNC Symbol;Acc:HGNC:1036]	X	103062651	103064171	-1	BEX1	55859	9007.46	3.6897	0.753054	4.89965	9.60073e-07	4.03555e-05
ENSG00000213996	transmembrane 6 superfamily member 2 [Source:HGNC Symbol;Acc:HGNC:11861]	19	19264364	19273391	-1	TM6SF2	53345	122.128	9.61613	1.96424	4.89561	9.80035e-07	4.10878e-05
ENSG00000111012	cytochrome P450 family 27 subfamily B member 1 [Source:HGNC Symbol;Acc:HGNC:2606]	12	57762334	57768986	-1	CYP27B1	1594	483.806	-3.24518	0.663372	-4.89194	9.98455e-07	4.17509e-05
ENSG00000121905	hippocalcin [Source:HGNC Symbol;Acc:HGNC:5144]	1	32885994	32898441	1	HPCA	3208	684.631	7.56847	1.54729	4.89144	1.00101e-06	4.17509e-05
ENSG00000274588	diacylglycerol kinase kappa [Source:HGNC Symbol;Acc:HGNC:32395]	X	50365409	50470825	-1	DGKK	139189	784.497	12.2993	2.51632	4.88783	1.01952e-06	4.24135e-05
ENSG00000168040	Fas associated via death domain [Source:HGNC Symbol;Acc:HGNC:3573]	11	70203296	70207390	1	FADD	8772	1734.56	-1.67918	0.343594	-4.88711	1.02329e-06	4.24615e-05
ENSG00000204624	dispatched RND transporter family member 3 [Source:HGNC Symbol;Acc:HGNC:29251]	1	11479155	11537551	1	DISP3	57540	916.375	5.41392	1.10844	4.88425	1.03823e-06	4.29712e-05
ENSG00000166257	sodium voltage-gated channel beta subunit 3 [Source:HGNC Symbol;Acc:HGNC:20665]	11	123629187	123655244	-1	SCN3B	55800	3770.13	4.78837	0.981564	4.87831	1.06998e-06	4.41722e-05
ENSG00000149654	cadherin 22 [Source:HGNC Symbol;Acc:HGNC:13251]	20	46173739	46308498	-1	CDH22	64405	138.61	9.79903	2.01298	4.86792	1.12779e-06	4.64402e-05
ENSG00000046604	desmoglein 2 [Source:HGNC Symbol;Acc:HGNC:3049]	18	31498177	31549008	1	DSG2	1829	89.9087	22.6396	4.66054	4.85772	1.18746e-06	4.87735e-05
ENSG00000168243	G protein subunit gamma 4 [Source:HGNC Symbol;Acc:HGNC:4407]	1	235547685	235650754	-1	GNG4	2786	12510.6	2.12226	0.437095	4.85536	1.20166e-06	4.92315e-05
ENSG00000050030	neurite extension and migration factor [Source:HGNC Symbol;Acc:HGNC:29433]	X	74732856	74925472	-1	NEXMIF	340533	667.382	12.0661	2.48581	4.854	1.20993e-06	4.93608e-05
ENSG00000183671	G protein-coupled receptor 1 [Source:HGNC Symbol;Acc:HGNC:4463]	2	206175316	206218047	-1	GPR1	2825	53.6997	-5.7035	1.17505	-4.85384	1.21092e-06	4.93608e-05
ENSG00000159713	tubulin polymerization promoting protein family member 3 [Source:HGNC Symbol;Acc:HGNC:24162]	16	67389809	67393518	-1	TPPP3	51673	471.365	5.01566	1.03354	4.85291	1.21665e-06	4.94699e-05
ENSG00000123384	LDL receptor related protein 1 [Source:HGNC Symbol;Acc:HGNC:6692]	12	57128483	57213361	1	LRP1	4035	14333.7	-2.51854	0.519313	-4.84975	1.23614e-06	5.01367e-05
ENSG00000158813	ectodysplasin A [Source:HGNC Symbol;Acc:HGNC:3157]	X	69616067	70039472	1	EDA	1896	93.5994	9.23228	1.90423	4.84831	1.24517e-06	5.03766e-05
ENSG00000118292	chromosome 1 open reading frame 54 [Source:HGNC Symbol;Acc:HGNC:26258]	1	150268200	150280916	1	C1orf54	79630	301.899	-3.92742	0.810833	-4.84368	1.27457e-06	5.14373e-05
ENSG00000127325	bestrophin 3 [Source:HGNC Symbol;Acc:HGNC:17105]	12	69643360	69699476	-1	BEST3	144453	96.2441	-10.0697	2.08045	-4.84013	1.29757e-06	5.22354e-05
ENSG00000165983	phosphotriesterase related [Source:HGNC Symbol;Acc:HGNC:9590]	10	16436943	16513745	1	PTER	9317	394.679	8.7614	1.81187	4.83554	1.32782e-06	5.33206e-05
ENSG00000111605	cleavage and polyadenylation specific factor 6 [Source:HGNC Symbol;Acc:HGNC:13871]	12	69239569	69274358	1	CPSF6	11052	37298.4	-3.56686	0.738439	-4.83027	1.36351e-06	5.46181e-05
ENSG00000152104	protein tyrosine phosphatase non-receptor type 14 [Source:HGNC Symbol;Acc:HGNC:9647]	1	214348700	214552449	-1	PTPN14	5784	1483.83	-5.68516	1.17783	-4.8268	1.38747e-06	5.54407e-05
ENSG00000100033	proline dehydrogenase 1 [Source:HGNC Symbol;Acc:HGNC:9453]	22	18912777	18936553	-1	PRODH	5625	216.333	7.99463	1.65871	4.81979	1.43708e-06	5.72816e-05
ENSG00000136830	niban apoptosis regulator 2 [Source:HGNC Symbol;Acc:HGNC:25282]	9	127505339	127578989	-1	NIBAN2	64855	5573.14	-2.72798	0.566067	-4.81918	1.44147e-06	5.73153e-05
ENSG00000125798	forkhead box A2 [Source:HGNC Symbol;Acc:HGNC:5022]	20	22580998	22585455	-1	FOXA2	3170	39.0565	21.4167	4.45036	4.81235	1.49169e-06	5.91668e-05
ENSG00000165566	APC membrane recruitment protein 2 [Source:HGNC Symbol;Acc:HGNC:26360]	13	25161679	25172288	-1	AMER2	219287	25.8944	20.9105	4.35775	4.79847	1.5988e-06	6.326e-05
ENSG00000006327	TNF receptor superfamily member 12A [Source:HGNC Symbol;Acc:HGNC:18152]	16	3018445	3022383	1	TNFRSF12A	51330	1049.32	-5.42117	1.13176	-4.79004	1.66751e-06	6.5818e-05
ENSG00000164161	hedgehog interacting protein [Source:HGNC Symbol;Acc:HGNC:14866]	4	144646156	144745271	1	HHIP	64399	2355.65	-6.9739	1.45738	-4.78523	1.70794e-06	6.72495e-05
ENSG00000145194	endothelin converting enzyme 2 [Source:HGNC Symbol;Acc:HGNC:13275]	3	184276011	184293031	1	ECE2	9718	296.765	10.897	2.27901	4.78147	1.74015e-06	6.83515e-05
ENSG00000166886	NGFI-A binding protein 2 [Source:HGNC Symbol;Acc:HGNC:7627]	12	57089043	57095476	1	NAB2	4665	4441.68	-2.39196	0.501286	-4.77166	1.82717e-06	7.15958e-05
ENSG00000170412	G protein-coupled receptor class C group 5 member C [Source:HGNC Symbol;Acc:HGNC:13309]	17	74424851	74451653	1	GPRC5C	55890	321.05	11.0105	2.31084	4.76473	1.89103e-06	7.39192e-05
ENSG00000053524	MCF.2 cell line derived transforming sequence-like 2 [Source:HGNC Symbol;Acc:HGNC:30319]	3	183178043	183428778	-1	MCF2L2	23101	333.355	5.77367	1.21301	4.75979	1.93793e-06	7.557e-05
ENSG00000114923	solute carrier family 4 member 3 [Source:HGNC Symbol;Acc:HGNC:11029]	2	219627394	219641980	1	SLC4A3	6508	994.683	3.89803	0.819399	4.75718	1.96318e-06	7.63707e-05
ENSG00000133134	brain expressed X-linked 2 [Source:HGNC Symbol;Acc:HGNC:30933]	X	103309346	103311007	-1	BEX2	84707	2726.9	5.23703	1.1016	4.75403	1.99401e-06	7.73839e-05
ENSG00000142549	IgLON family member 5 [Source:HGNC Symbol;Acc:HGNC:34550]	19	51311848	51330354	1	IGLON5	402665	2816.75	7.35179	1.54693	4.7525	2.00915e-06	7.76264e-05
ENSG00000168386	filamin A interacting protein 1 like [Source:HGNC Symbol;Acc:HGNC:24589]	3	99830141	100114513	-1	FILIP1L	11259	394.113	-4.24216	0.89263	-4.75243	2.00985e-06	7.76264e-05
ENSG00000152402	guanylate cyclase 1 soluble subunit alpha 2 [Source:HGNC Symbol;Acc:HGNC:4684]	11	106674019	107018476	-1	GUCY1A2	2977	361.723	9.11552	1.91863	4.75106	2.0235e-06	7.79676e-05
ENSG00000143469	synaptotagmin 14 [Source:HGNC Symbol;Acc:HGNC:23143]	1	209900923	210171389	1	SYT14	255928	3531.36	2.78334	0.586582	4.74502	2.08489e-06	8.01422e-05
ENSG00000072415	membrane palmitoylated protein 5 [Source:HGNC Symbol;Acc:HGNC:18669]	14	67240713	67336061	1	MPP5	64398	2034.04	-1.88496	0.397978	-4.73633	2.17623e-06	8.3455e-05
ENSG00000161638	integrin subunit alpha 5 [Source:HGNC Symbol;Acc:HGNC:6141]	12	54395261	54419266	-1	ITGA5	3678	474.182	-6.31953	1.33474	-4.73464	2.19445e-06	8.39545e-05
ENSG00000132026	retbindin [Source:HGNC Symbol;Acc:HGNC:30310]	19	12825478	12835428	-1	RTBDN	83546	274.526	4.44855	0.942269	4.7211	2.34572e-06	8.93195e-05
ENSG00000196924	filamin A [Source:HGNC Symbol;Acc:HGNC:3754]	X	154348524	154374634	-1	FLNA	2316	54320.4	-2.39453	0.507193	-4.72113	2.34536e-06	8.93195e-05
ENSG00000065609	synaptosome associated protein 91 [Source:HGNC Symbol;Acc:HGNC:14986]	6	83552880	83709691	-1	SNAP91	9892	4082.73	4.82001	1.02131	4.71942	2.36517e-06	8.98487e-05
ENSG00000117143	UDP-N-acetylglucosamine pyrophosphorylase 1 [Source:HGNC Symbol;Acc:HGNC:12457]	1	162561506	162599842	1	UAP1	6675	4743.53	-2.21814	0.470164	-4.7178	2.38414e-06	9.03573e-05
ENSG00000181215	chromosome 4 open reading frame 50 [Source:HGNC Symbol;Acc:HGNC:33766]	4	5897373	6200555	-1	C4orf50	389197	323.32	5.77285	1.22504	4.71237	2.44855e-06	9.25814e-05
ENSG00000058335	Ras protein specific guanine nucleotide releasing factor 1 [Source:HGNC Symbol;Acc:HGNC:9875]	15	78959906	79090780	-1	RASGRF1	5923	273.244	10.7778	2.28746	4.71169	2.45667e-06	9.2672e-05
ENSG00000091986	coiled-coil domain containing 80 [Source:HGNC Symbol;Acc:HGNC:30649]	3	112596797	112649530	-1	CCDC80	151887	5108.91	-6.34587	1.34781	-4.70829	2.49807e-06	9.40146e-05
ENSG00000186472	piccolo presynaptic cytomatrix protein [Source:HGNC Symbol;Acc:HGNC:13406]	7	82754012	83162930	-1	PCLO	27445	2450.29	3.12935	0.664821	4.70705	2.51323e-06	9.43656e-05
ENSG00000074410	carbonic anhydrase 12 [Source:HGNC Symbol;Acc:HGNC:1371]	15	63321378	63381846	-1	CA12	771	2699.53	-6.56742	1.39826	-4.69685	2.64201e-06	9.87429e-05
ENSG00000078328	RNA binding fox-1 homolog 1 [Source:HGNC Symbol;Acc:HGNC:18222]	16	5239802	7713340	1	RBFOX1	54715	1208.69	6.58531	1.40201	4.69705	2.63944e-06	9.87429e-05
ENSG00000100889	phosphoenolpyruvate carboxykinase 2, mitochondrial [Source:HGNC Symbol;Acc:HGNC:8725]	14	24094053	24110598	1	PCK2	5106	3707.45	3.47631	0.741255	4.68976	2.73525e-06	0.000101992
ENSG00000099860	growth arrest and DNA damage inducible beta [Source:HGNC Symbol;Acc:HGNC:4096]	19	2476122	2478259	1	GADD45B	4616	136.356	-6.845	1.46065	-4.68628	2.78209e-06	0.0001035
ENSG00000128342	LIF interleukin 6 family cytokine [Source:HGNC Symbol;Acc:HGNC:6596]	22	30240453	30246759	-1	LIF	3976	507.079	-5.89669	1.25938	-4.6822	2.83811e-06	0.000105342
ENSG00000058272	protein phosphatase 1 regulatory subunit 12A [Source:HGNC Symbol;Acc:HGNC:7618]	12	79773563	79935460	-1	PPP1R12A	4659	5486.15	-1.22147	0.261101	-4.67815	2.89476e-06	0.000107199
ENSG00000224383	proline rich 29 [Source:HGNC Symbol;Acc:HGNC:25673]	17	63998351	64004305	1	PRR29	92340	135.666	9.76771	2.09004	4.67345	2.96177e-06	0.00010943
ENSG00000177301	potassium voltage-gated channel subfamily A member 2 [Source:HGNC Symbol;Acc:HGNC:6220]	1	110519837	110631474	-1	KCNA2	3737	196.96	10.3055	2.20855	4.6662	3.06819e-06	0.000113104
ENSG00000261594	trophoblast glycoprotein like [Source:HGNC Symbol;Acc:HGNC:44159]	11	75240774	75243704	1	TPBGL	100507050	441.833	6.61331	1.41858	4.66191	3.13281e-06	0.000115223
ENSG00000156453	protocadherin 1 [Source:HGNC Symbol;Acc:HGNC:8655]	5	141853090	141879246	-1	PCDH1	5097	1792.38	4.6623	1.00028	4.661	3.14674e-06	0.000115473
ENSG00000144488	espin like [Source:HGNC Symbol;Acc:HGNC:27937]	2	238100340	238133287	1	ESPNL	339768	198.241	10.315	2.21466	4.65761	3.19903e-06	0.000117126
ENSG00000124140	solute carrier family 12 member 5 [Source:HGNC Symbol;Acc:HGNC:13818]	20	46021690	46060150	1	SLC12A5	57468	197.378	3.30022	0.709121	4.65396	3.25624e-06	0.000118952
ENSG00000145337	PIGY upstream reading frame [Source:HGNC Symbol;Acc:HGNC:44317]	4	88520998	88523776	-1	PYURF		3203.43	-0.986939	0.212285	-4.64912	3.33356e-06	0.000121502
ENSG00000161544	cytoglobin [Source:HGNC Symbol;Acc:HGNC:16505]	17	76527356	76551175	-1	CYGB	114757	2081.11	6.49777	1.39859	4.64593	3.3854e-06	0.000123115
ENSG00000007038	serine protease 21 [Source:HGNC Symbol;Acc:HGNC:9485]	16	2817180	2826304	1	PRSS21	10942	49.7468	21.8095	4.70461	4.63576	3.55622e-06	0.000129037
ENSG00000160683	C-X-C motif chemokine receptor 5 [Source:HGNC Symbol;Acc:HGNC:1060]	11	118883892	118897787	1	CXCR5	643	48.3699	21.7909	4.70462	4.63182	3.62472e-06	0.000131228
ENSG00000105605	calcium voltage-gated channel auxiliary subunit gamma 7 [Source:HGNC Symbol;Acc:HGNC:13626]	19	53909278	53943950	1	CACNG7	59284	2528.25	7.14575	1.54413	4.62769	3.69767e-06	0.00013357
ENSG00000111305	germ cell associated 1 [Source:HGNC Symbol;Acc:HGNC:19716]	12	13083532	13103683	-1	GSG1	83445	17.7571	-5.40291	1.16818	-4.62505	3.74504e-06	0.00013498
ENSG00000188501	lactase like [Source:HGNC Symbol;Acc:HGNC:15583]	15	66547179	66565979	-1	LCTL	197021	132.3	-3.83127	0.828921	-4.62199	3.80071e-06	0.000136682
ENSG00000168671	UDP glycosyltransferase family 3 member A2 [Source:HGNC Symbol;Acc:HGNC:27266]	5	36035021	36071358	-1	UGT3A2	167127	110.418	9.47061	2.05001	4.61979	3.84121e-06	0.000137832
ENSG00000164692	collagen type I alpha 2 chain [Source:HGNC Symbol;Acc:HGNC:2198]	7	94394895	94431227	1	COL1A2	1278	4644.76	-9.80022	2.12159	-4.61927	3.85086e-06	0.000137873
ENSG00000091972	CD200 molecule [Source:HGNC Symbol;Acc:HGNC:7203]	3	112332347	112362812	1	CD200	4345	1549.66	5.30113	1.14991	4.61005	4.0257e-06	0.000143814
ENSG00000133805	adenosine monophosphate deaminase 3 [Source:HGNC Symbol;Acc:HGNC:470]	11	10308313	10507579	1	AMPD3	272	381.63	3.85784	0.837855	4.60443	4.13605e-06	0.000147431
ENSG00000253457	small integral membrane protein 18 [Source:HGNC Symbol;Acc:HGNC:42973]	8	30638580	30646064	1	SMIM18	100507341	125.403	4.80013	1.04331	4.60085	4.20778e-06	0.000149658
ENSG00000102924	cerebellin 1 precursor [Source:HGNC Symbol;Acc:HGNC:1543]	16	49277917	49281838	-1	CBLN1	869	1569.51	4.52837	0.984689	4.59878	4.24965e-06	0.000150816
ENSG00000067082	Kruppel like factor 6 [Source:HGNC Symbol;Acc:HGNC:2235]	10	3775996	3785281	-1	KLF6	1316	7005.63	-2.75679	0.60017	-4.59335	4.36182e-06	0.000154458
ENSG00000277399	G protein-coupled receptor 179 [Source:HGNC Symbol;Acc:HGNC:31371]	17	38324571	38343956	-1	GPR179	440435	82.6769	3.91787	0.853483	4.59044	4.42304e-06	0.000156284
ENSG00000205704	long intergenic non-protein coding RNA 634 [Source:HGNC Symbol;Acc:HGNC:27930]	22	41952174	41958933	1	LINC00634		345.079	2.945	0.642074	4.5867	4.50311e-06	0.000158767
ENSG00000122861	plasminogen activator, urokinase [Source:HGNC Symbol;Acc:HGNC:9052]	10	73909177	73917496	1	PLAU	5328	71.5124	-4.21257	0.919205	-4.58284	4.58693e-06	0.00016137
ENSG00000212864	ring finger protein 208 [Source:HGNC Symbol;Acc:HGNC:25420]	9	137220247	137221581	-1	RNF208	727800	1016.72	2.67994	0.584891	4.58195	4.60659e-06	0.000161659
ENSG00000261587	transmembrane protein 249 [Source:HGNC Symbol;Acc:HGNC:44155]	8	144352219	144354914	-1	TMEM249	340393	56.9989	5.06402	1.1053	4.58156	4.61512e-06	0.000161659
ENSG00000140488	CUGBP Elav-like family member 6 [Source:HGNC Symbol;Acc:HGNC:14059]	15	72284727	72320157	-1	CELF6	60677	519.168	5.18741	1.13238	4.58097	4.62815e-06	0.000161765
ENSG00000174951	fucosyltransferase 1 (H blood group) [Source:HGNC Symbol;Acc:HGNC:4012]	19	48748011	48755390	-1	FUT1	2523	89.4963	9.16768	2.0016	4.58018	4.64575e-06	0.00016203
ENSG00000125895	transmembrane protein 74B [Source:HGNC Symbol;Acc:HGNC:15893]	20	1180561	1185415	-1	TMEM74B	55321	219.63	5.95861	1.30138	4.57868	4.67923e-06	0.000162847
ENSG00000181585	transmembrane inner ear [Source:HGNC Symbol;Acc:HGNC:30800]	3	46694528	46710886	1	TMIE	259236	137.167	7.2135	1.57584	4.57755	4.70447e-06	0.000163374
ENSG00000110075	protein phosphatase 6 regulatory subunit 3 [Source:HGNC Symbol;Acc:HGNC:1173]	11	68460731	68615334	1	PPP6R3	55291	13296	-2.21109	0.483153	-4.57638	4.73101e-06	0.000163944
ENSG00000152969	janus kinase and microtubule interacting protein 1 [Source:HGNC Symbol;Acc:HGNC:26460]	4	6026199	6200591	-1	JAKMIP1	152789	1387.19	4.9758	1.08843	4.57152	4.84194e-06	0.00016743
ENSG00000089159	paxillin [Source:HGNC Symbol;Acc:HGNC:9718]	12	120210439	120265771	-1	PXN	5829	5250	-2.39424	0.524129	-4.56804	4.9231e-06	0.000169666
ENSG00000204262	collagen type V alpha 2 chain [Source:HGNC Symbol;Acc:HGNC:2210]	2	189031898	189225312	-1	COL5A2	1290	1825.58	-4.70793	1.03067	-4.56785	4.92758e-06	0.000169666
ENSG00000006016	cytokine receptor like factor 1 [Source:HGNC Symbol;Acc:HGNC:2364]	19	18572220	18607741	-1	CRLF1	9244	831.015	9.96686	2.18376	4.56407	5.01703e-06	0.000172379
ENSG00000163013	F-box protein 41 [Source:HGNC Symbol;Acc:HGNC:29409]	2	73254682	73284478	-1	FBXO41	150726	3964.41	2.57484	0.565377	4.55419	5.2588e-06	0.000180303
ENSG00000087589	Cas scaffold protein family member 4 [Source:HGNC Symbol;Acc:HGNC:15878]	20	56412112	56460387	1	CASS4	57091	84.9172	-9.22741	2.02879	-4.54823	5.40999e-06	0.000184709
ENSG00000108821	collagen type I alpha 1 chain [Source:HGNC Symbol;Acc:HGNC:2197]	17	50184101	50201632	-1	COL1A1	1277	25348.4	-7.03562	1.54689	-4.54822	5.41013e-06	0.000184709
ENSG00000128482	ring finger protein 112 [Source:HGNC Symbol;Acc:HGNC:12968]	17	19411125	19417276	1	RNF112	7732	2330.25	4.81716	1.05929	4.54754	5.42771e-06	0.000184919
ENSG00000128606	leucine rich repeat containing 17 [Source:HGNC Symbol;Acc:HGNC:16895]	7	102913000	102945111	1	LRRC17	10234	941.33	-5.1976	1.144	-4.54338	5.53602e-06	0.000188213
ENSG00000101349	p21 (RAC1) activated kinase 5 [Source:HGNC Symbol;Acc:HGNC:15916]	20	9537370	9839076	-1	PAK5	57144	512.247	4.50087	0.990825	4.54255	5.55775e-06	0.000188556
ENSG00000166896	ATP23 metallopeptidase and ATP synthase assembly factor homolog [Source:HGNC Symbol;Acc:HGNC:29452]	12	57906039	57959148	1	ATP23	91419	439.188	-2.32343	0.512146	-4.53665	5.71544e-06	0.0001935
ENSG00000139679	lysophosphatidic acid receptor 6 [Source:HGNC Symbol;Acc:HGNC:15520]	13	48389567	48444704	-1	LPAR6	10161	36.5348	-6.10227	1.34668	-4.53136	5.86064e-06	0.000198001
ENSG00000198570	retinal degeneration 3, GUCY2D regulator [Source:HGNC Symbol;Acc:HGNC:19689]	1	211476522	211492162	-1	RD3	343035	521.288	9.19094	2.03126	4.52475	6.04665e-06	0.00020386
ENSG00000175175	protein phosphatase, Mg2+/Mn2+ dependent 1E [Source:HGNC Symbol;Acc:HGNC:19322]	17	58755854	58985179	1	PPM1E	22843	4337.61	3.02575	0.668894	4.52351	6.08229e-06	0.000204635
ENSG00000139438	family with sequence similarity 222 member A [Source:HGNC Symbol;Acc:HGNC:25915]	12	109713825	109770495	1	FAM222A	84915	8179.88	4.763	1.05499	4.51471	6.3403e-06	0.000212873
ENSG00000024422	EH domain containing 2 [Source:HGNC Symbol;Acc:HGNC:3243]	19	47713422	47743134	1	EHD2	30846	2064.51	-5.04474	1.11804	-4.51212	6.41828e-06	0.000215046
ENSG00000078401	endothelin 1 [Source:HGNC Symbol;Acc:HGNC:3176]	6	12290361	12297194	1	EDN1	1906	288.969	-7.34978	1.62973	-4.50982	6.48826e-06	0.000216941
ENSG00000187796	caspase recruitment domain family member 9 [Source:HGNC Symbol;Acc:HGNC:16391]	9	136361903	136373681	-1	CARD9	64170	728.763	5.2371	1.16193	4.50725	6.56743e-06	0.000219135
ENSG00000151136	BTB domain containing 11 [Source:HGNC Symbol;Acc:HGNC:23844]	12	107318421	107659642	1	BTBD11	121551	495.072	8.10884	1.8052	4.49193	7.05793e-06	0.000235018
ENSG00000179348	GATA binding protein 2 [Source:HGNC Symbol;Acc:HGNC:4171]	3	128479427	128493201	-1	GATA2	2624	24483	4.08348	0.909198	4.4913	7.07906e-06	0.000235237
ENSG00000164162	anaphase promoting complex subunit 10 [Source:HGNC Symbol;Acc:HGNC:24077]	4	144831908	145098541	-1	ANAPC10	10393	620.127	-0.86244	0.192301	-4.48484	7.29693e-06	0.00024198
ENSG00000109991	purinergic receptor P2X 3 [Source:HGNC Symbol;Acc:HGNC:8534]	11	57338352	57372396	1	P2RX3	5024	2293.43	6.67229	1.48804	4.48395	7.32732e-06	0.000242491
ENSG00000223547	zinc finger protein 844 [Source:HGNC Symbol;Acc:HGNC:25932]	19	12064731	12081565	1	ZNF844	284391	652.55	5.43296	1.21189	4.48304	7.3587e-06	0.000243032
ENSG00000089225	T-box transcription factor 5 [Source:HGNC Symbol;Acc:HGNC:11604]	12	114353911	114408442	-1	TBX5	6910	17.2887	20.2986	4.53214	4.47881	7.50619e-06	0.000247398
ENSG00000064655	EYA transcriptional coactivator and phosphatase 2 [Source:HGNC Symbol;Acc:HGNC:3520]	20	46894624	47188844	1	EYA2	2139	16.7934	20.368	4.55942	4.46724	7.92369e-06	0.000260628
ENSG00000148180	gelsolin [Source:HGNC Symbol;Acc:HGNC:4620]	9	121207794	121332843	1	GSN	2934	1176.21	-4.54879	1.01878	-4.46494	8.00899e-06	0.0002629
ENSG00000164096	chromosome 4 open reading frame 3 [Source:HGNC Symbol;Acc:HGNC:19225]	4	119296419	119304445	-1	C4orf3	401152	4092.77	-1.61726	0.362402	-4.46261	8.0968e-06	0.000265244
ENSG00000103647	coronin 2B [Source:HGNC Symbol;Acc:HGNC:2256]	15	68578993	68727806	1	CORO2B	10391	366.6	5.24057	1.17535	4.45872	8.24489e-06	0.00026955
ENSG00000047617	anoctamin 2 [Source:HGNC Symbol;Acc:HGNC:1183]	12	5531869	5946232	-1	ANO2	57101	59.1203	-9.0956	2.04079	-4.45689	8.31562e-06	0.000271314
ENSG00000167861	HID1 domain containing [Source:HGNC Symbol;Acc:HGNC:15736]	17	74950742	74973166	-1	HID1	283987	2152.86	5.79924	1.30202	4.45405	8.4266e-06	0.000274382
ENSG00000161896	inositol hexakisphosphate kinase 3 [Source:HGNC Symbol;Acc:HGNC:17269]	6	33721662	33746905	-1	IP6K3	117283	50.5065	8.34858	1.87678	4.44835	8.65342e-06	0.000281201
ENSG00000005379	TSPO associated protein 1 [Source:HGNC Symbol;Acc:HGNC:16831]	17	58301228	58328795	-1	TSPOAP1	9256	1658.96	4.45201	1.00211	4.44264	8.88612e-06	0.000288185
ENSG00000154930	acyl-CoA synthetase short chain family member 1 [Source:HGNC Symbol;Acc:HGNC:16091]	20	25006230	25058980	-1	ACSS1	84532	166.741	10.0653	2.26589	4.44207	8.90958e-06	0.000288367
ENSG00000175264	carbohydrate sulfotransferase 1 [Source:HGNC Symbol;Acc:HGNC:1969]	11	45647689	45665622	-1	CHST1	8534	204.583	7.9824	1.79775	4.44022	8.9869e-06	0.000290289
ENSG00000067842	ATPase plasma membrane Ca2+ transporting 3 [Source:HGNC Symbol;Acc:HGNC:816]	X	153517676	153582939	1	ATP2B3	492	2057.31	5.84291	1.31612	4.43951	9.01625e-06	0.000290657
ENSG00000105642	potassium calcium-activated channel subfamily N member 1 [Source:HGNC Symbol;Acc:HGNC:6290]	19	17951293	18000080	1	KCNN1	3780	807.662	5.84451	1.31768	4.43547	9.18719e-06	0.000295256
ENSG00000167476	junctional sarcoplasmic reticulum protein 1 [Source:HGNC Symbol;Acc:HGNC:24963]	19	2252252	2269759	-1	JSRP1	126306	105.66	9.4072	2.12099	4.43528	9.19539e-06	0.000295256
ENSG00000109846	crystallin alpha B [Source:HGNC Symbol;Acc:HGNC:2389]	11	111908564	111923722	-1	CRYAB	1410	20.9894	-5.56884	1.25613	-4.43335	9.27809e-06	0.000297321
ENSG00000146267	failed axon connections homolog, metaxin like GST domain containing [Source:HGNC Symbol;Acc:HGNC:20742]	6	99271168	99350062	-1	FAXC	84553	2112.13	2.21118	0.499012	4.43111	9.37493e-06	0.000299831
ENSG00000089820	Rho GTPase activating protein 4 [Source:HGNC Symbol;Acc:HGNC:674]	X	153907367	153934999	-1	ARHGAP4	393	1325.37	4.3737	0.987441	4.42933	9.45264e-06	0.00030172
ENSG00000224940	proline rich transmembrane protein 4 [Source:HGNC Symbol;Acc:HGNC:37280]	7	128350325	128361685	-1	PRRT4	401399	9747.64	6.45409	1.45772	4.42752	9.53223e-06	0.000303662
ENSG00000164620	RELT like 2 [Source:HGNC Symbol;Acc:HGNC:26902]	5	141636950	141641064	1	RELL2	285613	1897.07	2.4482	0.553106	4.42628	9.58713e-06	0.000304811
ENSG00000165507	DEPP1 autophagy regulator [Source:HGNC Symbol;Acc:HGNC:23355]	10	44970981	44978809	-1	DEPP1	11067	220.77	-4.14972	0.937723	-4.42532	9.63009e-06	0.000305576
ENSG00000113070	heparin binding EGF like growth factor [Source:HGNC Symbol;Acc:HGNC:3059]	5	140332843	140346603	-1	HBEGF	1839	305.047	-3.11653	0.705322	-4.41859	9.93452e-06	0.000314619
ENSG00000215218	ubiquitin conjugating enzyme E2 Q family like 1 [Source:HGNC Symbol;Acc:HGNC:37269]	5	6448859	6496723	1	UBE2QL1	134111	1561.59	5.74593	1.30104	4.41641	1.00353e-05	0.000317189
ENSG00000165646	solute carrier family 18 member A2 [Source:HGNC Symbol;Acc:HGNC:10935]	10	117241093	117279430	1	SLC18A2	6571	1830.63	8.11239	1.83876	4.41189	1.02472e-05	0.000323257
ENSG00000152601	muscleblind like splicing regulator 1 [Source:HGNC Symbol;Acc:HGNC:6923]	3	152243828	152465780	1	MBNL1	4154	4201.17	-1.88858	0.428563	-4.40678	1.04921e-05	0.000330338
ENSG00000154529	contactin associated protein family member 3B [Source:HGNC Symbol;Acc:HGNC:32035]	9	41890314	42129510	-1	CNTNAP3B	728577	716.928	-7.65338	1.73811	-4.40328	1.06627e-05	0.000335056
ENSG00000119655	NPC intracellular cholesterol transporter 2 [Source:HGNC Symbol;Acc:HGNC:14537]	14	74476192	74494177	-1	NPC2	10577	642.919	-4.36599	0.99323	-4.39574	1.10393e-05	0.000345551
ENSG00000188011	receptor transporter protein 5 (putative) [Source:HGNC Symbol;Acc:HGNC:26585]	2	241869600	241873823	1	RTP5	285093	80.9305	9.02203	2.05243	4.39579	1.1037e-05	0.000345551
ENSG00000123427	EEF1A lysine methyltransferase 3 [Source:HGNC Symbol;Acc:HGNC:24936]	12	57771492	57782541	1	EEF1AKMT3	25895	880.626	-2.13084	0.485044	-4.39309	1.11753e-05	0.000349132
ENSG00000163873	glutamate ionotropic receptor kainate type subunit 3 [Source:HGNC Symbol;Acc:HGNC:4581]	1	36795527	37034515	-1	GRIK3	2899	4928.44	5.71403	1.30165	4.38984	1.13435e-05	0.000353702
ENSG00000044115	catenin alpha 1 [Source:HGNC Symbol;Acc:HGNC:2509]	5	138610967	138935034	1	CTNNA1	1495	10794.5	-1.27476	0.290655	-4.38582	1.15548e-05	0.000359598
ENSG00000159082	synaptojanin 1 [Source:HGNC Symbol;Acc:HGNC:11503]	21	32628759	32728040	-1	SYNJ1	8867	1930.66	1.45561	0.332467	4.3782	1.19665e-05	0.000371696
ENSG00000147571	corticotropin releasing hormone [Source:HGNC Symbol;Acc:HGNC:2355]	8	66176376	66178464	-1	CRH	1392	273.847	10.7809	2.46615	4.37156	1.23363e-05	0.000382448
ENSG00000148123	phospholipid phosphatase related 1 [Source:HGNC Symbol;Acc:HGNC:25993]	9	101028727	101325135	1	PLPPR1	54886	237.73	10.577	2.4198	4.371	1.23678e-05	0.000382693
ENSG00000070886	EPH receptor A8 [Source:HGNC Symbol;Acc:HGNC:3391]	1	22563489	22603595	1	EPHA8	2046	663.608	7.21519	1.65163	4.36853	1.25088e-05	0.000386316
ENSG00000197106	solute carrier family 6 member 17 [Source:HGNC Symbol;Acc:HGNC:31399]	1	110150494	110202202	1	SLC6A17	388662	1111.07	6.19514	1.42147	4.35828	1.3109e-05	0.000404083
ENSG00000104812	glycogen synthase 1 [Source:HGNC Symbol;Acc:HGNC:4706]	19	48968130	48993310	-1	GYS1	2997	2869.24	-1.63529	0.375745	-4.35212	1.34827e-05	0.000414812
ENSG00000177383	MAGE family member F1 [Source:HGNC Symbol;Acc:HGNC:29639]	3	184710364	184712064	-1	MAGEF1	64110	7311.81	0.833395	0.191579	4.35014	1.36051e-05	0.000416991
ENSG00000178222	ring finger protein 212 [Source:HGNC Symbol;Acc:HGNC:27729]	4	1056250	1113564	-1	RNF212	285498	18.1102	20.4686	4.7051	4.3503	1.35951e-05	0.000416991
ENSG00000196917	hydroxycarboxylic acid receptor 1 [Source:HGNC Symbol;Acc:HGNC:4532]	12	122726076	122730844	-1	HCAR1	27198	23.4324	20.4391	4.70491	4.34421	1.39775e-05	0.000426787
ENSG00000205609	eukaryotic translation initiation factor 3 subunit C like [Source:HGNC Symbol;Acc:HGNC:26347]	16	28379579	28403841	-1	EIF3CL	728689	873.488	3.5588	0.81913	4.34462	1.3952e-05	0.000426787
ENSG00000285982	novel protein	8	103398658	103501895	-1	AC012213.5		204.136	2.86036	0.658835	4.34154	1.41486e-05	0.0004312
ENSG00000116285	ERBB receptor feedback inhibitor 1 [Source:HGNC Symbol;Acc:HGNC:18185]	1	8004404	8026309	-1	ERRFI1	54206	1568	-3.35959	0.774175	-4.33958	1.42755e-05	0.000434248
ENSG00000276023	dual specificity phosphatase 14 [Source:HGNC Symbol;Acc:HGNC:17007]	17	37489891	37513501	1	DUSP14	11072	1177.01	-1.83594	0.423186	-4.33838	1.43538e-05	0.000435811
ENSG00000185666	synapsin III [Source:HGNC Symbol;Acc:HGNC:11496]	22	32507820	33058381	-1	SYN3	8224	376.572	5.54159	1.27799	4.33618	1.4498e-05	0.000439365
ENSG00000164318	EGF like, fibronectin type III and laminin G domains [Source:HGNC Symbol;Acc:HGNC:26810]	5	38258409	38465480	1	EGFLAM	133584	685.023	8.52024	1.97423	4.31573	1.59076e-05	0.000480761
ENSG00000176165	forkhead box G1 [Source:HGNC Symbol;Acc:HGNC:3811]	14	28766787	28770277	1	FOXG1	2290	20.5092	20.3044	4.70499	4.31551	1.59234e-05	0.000480761
ENSG00000138434	ITPR interacting domain containing 2 [Source:HGNC Symbol;Acc:HGNC:11319]	2	181891730	181930738	1	ITPRID2	6744	4941.85	-2.23871	0.51914	-4.31234	1.61534e-05	0.000485894
ENSG00000187135	V-set and transmembrane domain containing 2B [Source:HGNC Symbol;Acc:HGNC:33595]	19	29526499	29564479	1	VSTM2B	342865	295.305	10.8897	2.52515	4.3125	1.61422e-05	0.000485894
ENSG00000179242	cadherin 4 [Source:HGNC Symbol;Acc:HGNC:1763]	20	61252261	61940617	1	CDH4	1002	805.078	7.11088	1.65075	4.30767	1.64983e-05	0.000495346
ENSG00000061273	histone deacetylase 7 [Source:HGNC Symbol;Acc:HGNC:14067]	12	47782722	47833132	-1	HDAC7	51564	5327.48	-1.18458	0.275155	-4.30516	1.66867e-05	0.000500076
ENSG00000147724	family with sequence similarity 135 member B [Source:HGNC Symbol;Acc:HGNC:28029]	8	138130023	138497261	-1	FAM135B	51059	65.6673	8.72246	2.02705	4.30302	1.68484e-05	0.000503989
ENSG00000142089	interferon induced transmembrane protein 3 [Source:HGNC Symbol;Acc:HGNC:5414]	11	319676	329475	-1	IFITM3	10410	431.922	-6.56878	1.52805	-4.29881	1.7172e-05	0.000512721
ENSG00000118004	collectin subfamily member 11 [Source:HGNC Symbol;Acc:HGNC:17213]	2	3594832	3644644	1	COLEC11	78989	2511.1	6.27495	1.46158	4.29325	1.76073e-05	0.000524749
ENSG00000114251	Wnt family member 5A [Source:HGNC Symbol;Acc:HGNC:12784]	3	55465715	55490539	-1	WNT5A	7474	331.77	-5.11983	1.1929	-4.2919	1.77151e-05	0.000526026
ENSG00000172986	glucoside xylosyltransferase 2 [Source:HGNC Symbol;Acc:HGNC:33383]	3	72888046	72998138	1	GXYLT2	727936	304.137	-2.65082	0.617594	-4.29217	1.76931e-05	0.000526026
ENSG00000095627	tudor domain containing 1 [Source:HGNC Symbol;Acc:HGNC:11712]	10	114179270	114232304	1	TDRD1	56165	14.5698	20.1855	4.70525	4.28999	1.78683e-05	0.000529602
ENSG00000136997	MYC proto-oncogene, bHLH transcription factor [Source:HGNC Symbol;Acc:HGNC:7553]	8	127735434	127742951	1	MYC	4609	729.349	-6.77793	1.58181	-4.28492	1.82807e-05	0.000540836
ENSG00000103642	lactamase beta [Source:HGNC Symbol;Acc:HGNC:16468]	15	63121833	63142061	1	LACTB	114294	789.321	-1.94034	0.453214	-4.28128	1.85822e-05	0.000548751
ENSG00000107159	carbonic anhydrase 9 [Source:HGNC Symbol;Acc:HGNC:1383]	9	35673918	35681159	1	CA9	768	215.863	-6.44282	1.50703	-4.27517	1.90991e-05	0.000562988
ENSG00000171631	pyrimidinergic receptor P2Y6 [Source:HGNC Symbol;Acc:HGNC:8543]	11	73264498	73305103	1	P2RY6	5031	831.684	7.6593	1.79226	4.27356	1.92381e-05	0.000566053
ENSG00000133454	myosin XVIIIB [Source:HGNC Symbol;Acc:HGNC:18150]	22	25742144	26031045	1	MYO18B	84700	111.948	4.35898	1.02071	4.27055	1.94995e-05	0.000572706
ENSG00000133710	serine peptidase inhibitor Kazal type 5 [Source:HGNC Symbol;Acc:HGNC:15464]	5	148025683	148137382	1	SPINK5	11005	306.863	10.9454	2.56349	4.26971	1.95724e-05	0.000573806
ENSG00000157005	somatostatin [Source:HGNC Symbol;Acc:HGNC:11329]	3	187668912	187670394	-1	SST	6750	523.632	11.7161	2.74584	4.26685	1.98249e-05	0.00057911
ENSG00000284800	novel transcript	X	102360395	102471812	-1	AC235565.2		21.1116	20.0758	4.70497	4.26692	1.98187e-05	0.00057911
ENSG00000104490	neurocalcin delta [Source:HGNC Symbol;Acc:HGNC:7655]	8	101686542	102124907	-1	NCALD	83988	1696.49	3.96255	0.929009	4.26535	1.9959e-05	0.000581975
ENSG00000151892	GDNF family receptor alpha 1 [Source:HGNC Symbol;Acc:HGNC:4243]	10	116056925	116273284	-1	GFRA1	2674	2537.73	7.33737	1.72117	4.26301	2.01689e-05	0.000587038
ENSG00000157542	potassium inwardly rectifying channel subfamily J member 6 [Source:HGNC Symbol;Acc:HGNC:6267]	21	37607373	38121345	-1	KCNJ6	3763	304.267	10.9331	2.56525	4.26199	2.02615e-05	0.000588675
ENSG00000106366	serpin family E member 1 [Source:HGNC Symbol;Acc:HGNC:8583]	7	101127104	101139247	1	SERPINE1	5054	5547.88	-8.87682	2.08405	-4.2594	2.04973e-05	0.000592337
ENSG00000172247	C1q and TNF related 4 [Source:HGNC Symbol;Acc:HGNC:14346]	11	47589667	47594411	-1	C1QTNF4	114900	247.881	4.42017	1.0377	4.2596	2.0479e-05	0.000592337
ENSG00000196581	adherens junctions associated protein 1 [Source:HGNC Symbol;Acc:HGNC:30801]	1	4654609	4792534	1	AJAP1	55966	210.235	10.3993	2.44142	4.25954	2.04852e-05	0.000592337
ENSG00000126583	protein kinase C gamma [Source:HGNC Symbol;Acc:HGNC:9402]	19	53879190	53907652	1	PRKCG	5582	112.059	9.49228	2.22957	4.25745	2.06774e-05	0.000596474
ENSG00000179044	exocyst complex component 3 like 1 [Source:HGNC Symbol;Acc:HGNC:27540]	16	67184379	67190185	-1	EXOC3L1	283849	447.266	4.03739	0.948548	4.25639	2.0775e-05	0.000598224
ENSG00000167194	chromosome 16 open reading frame 92 [Source:HGNC Symbol;Acc:HGNC:26346]	16	30023198	30027736	1	C16orf92	146378	29.9337	5.14501	1.20903	4.25548	2.08599e-05	0.0005996
ENSG00000115414	fibronectin 1 [Source:HGNC Symbol;Acc:HGNC:3778]	2	215360440	215436073	-1	FN1	2335	70846.6	-6.42773	1.51194	-4.25131	2.1252e-05	0.000609789
ENSG00000130038	calcium release activated channel regulator 2A [Source:HGNC Symbol;Acc:HGNC:28657]	12	3606633	3764819	-1	CRACR2A	84766	140.453	7.40761	1.74354	4.24861	2.151e-05	0.000616101
ENSG00000122862	serglycin [Source:HGNC Symbol;Acc:HGNC:9361]	10	69088103	69104805	1	SRGN	5552	767.627	-14.3364	3.37725	-4.24498	2.18617e-05	0.000625067
ENSG00000188107	eyes shut homolog [Source:HGNC Symbol;Acc:HGNC:21555]	6	63719980	65707226	-1	EYS	346007	63.5633	8.67282	2.0454	4.24016	2.23361e-05	0.000637504
ENSG00000131650	kringle containing transmembrane protein 2 [Source:HGNC Symbol;Acc:HGNC:18797]	16	2964216	2968383	1	KREMEN2	79412	616.367	3.41539	0.806121	4.23682	2.26707e-05	0.000645916
ENSG00000116852	kinesin family member 21B [Source:HGNC Symbol;Acc:HGNC:29442]	1	200969390	201023714	-1	KIF21B	23046	818.736	9.2251	2.17874	4.23414	2.29432e-05	0.000652529
ENSG00000143850	pleckstrin homology domain containing A6 [Source:HGNC Symbol;Acc:HGNC:17053]	1	204218853	204377665	-1	PLEKHA6	22874	6085.9	4.0014	0.94598	4.2299	2.33793e-05	0.0006628
ENSG00000169783	leucine rich repeat and Ig domain containing 1 [Source:HGNC Symbol;Acc:HGNC:21205]	15	77613027	77820900	-1	LINGO1	84894	2055.1	5.26056	1.24368	4.22984	2.33862e-05	0.0006628
ENSG00000125746	EMAP like 2 [Source:HGNC Symbol;Acc:HGNC:18035]	19	45606994	45645602	-1	EML2	24139	1413.27	3.37704	0.800219	4.22014	2.44147e-05	0.000690738
ENSG00000171722	spermatogenesis associated 46 [Source:HGNC Symbol;Acc:HGNC:27648]	1	162373203	162376854	-1	SPATA46	284680	60.981	8.61349	2.04198	4.21821	2.46247e-05	0.000694539
ENSG00000175203	dynactin subunit 2 [Source:HGNC Symbol;Acc:HGNC:2712]	12	57529633	57547224	-1	DCTN2	10540	9269.14	-1.04164	0.246943	-4.21812	2.46348e-05	0.000694539
ENSG00000100302	RASD family member 2 [Source:HGNC Symbol;Acc:HGNC:18229]	22	35540831	35553999	1	RASD2	23551	191.6	6.04769	1.43404	4.21723	2.4732e-05	0.000696067
ENSG00000005893	lysosomal associated membrane protein 2 [Source:HGNC Symbol;Acc:HGNC:6501]	X	120426148	120469365	-1	LAMP2	3920	4193	-1.37521	0.327211	-4.20282	2.63615e-05	0.000739357
ENSG00000163513	transforming growth factor beta receptor 2 [Source:HGNC Symbol;Acc:HGNC:11773]	3	30606601	30694142	1	TGFBR2	7048	1019.2	-5.26536	1.25271	-4.20316	2.63217e-05	0.000739357
ENSG00000087116	ADAM metallopeptidase with thrombospondin type 1 motif 2 [Source:HGNC Symbol;Acc:HGNC:218]	5	179110853	179345461	-1	ADAMTS2	9509	2604.42	5.29929	1.26182	4.19973	2.67232e-05	0.000748204
ENSG00000151611	metabolism of cobalamin associated A [Source:HGNC Symbol;Acc:HGNC:18871]	4	145599042	145660033	1	MMAA	166785	277.11	-1.4761	0.351872	-4.19498	2.72891e-05	0.000762728
ENSG00000149527	phospholipase C eta 2 [Source:HGNC Symbol;Acc:HGNC:29037]	1	2425980	2505532	1	PLCH2	9651	673.69	5.55173	1.32369	4.19413	2.73918e-05	0.000764277
ENSG00000130711	PR/SET domain 12 [Source:HGNC Symbol;Acc:HGNC:13997]	9	130664594	130682986	1	PRDM12	59335	21.7031	3.68099	0.878609	4.18956	2.79495e-05	0.000778496
ENSG00000128791	twisted gastrulation BMP signaling modulator 1 [Source:HGNC Symbol;Acc:HGNC:12429]	18	9334767	9402420	1	TWSG1	57045	2028.53	-1.90811	0.455984	-4.18458	2.85688e-05	0.000794381
ENSG00000110108	transmembrane protein 109 [Source:HGNC Symbol;Acc:HGNC:28771]	11	60914158	60923443	1	TMEM109	79073	3269.93	-2.4884	0.595369	-4.1796	2.92026e-05	0.00081041
ENSG00000138944	shisa like 1 [Source:HGNC Symbol;Acc:HGNC:29335]	22	44243665	44312951	-1	SHISAL1	85352	429.218	6.89288	1.6493	4.17926	2.92455e-05	0.00081041
ENSG00000205869	keratin associated protein 5-1 [Source:HGNC Symbol;Acc:HGNC:23596]	11	1584342	1585283	-1	KRTAP5-1	387264	115.313	8.06205	1.93014	4.17692	2.9548e-05	0.000817394
ENSG00000006432	mitogen-activated protein kinase kinase kinase 9 [Source:HGNC Symbol;Acc:HGNC:6861]	14	70722526	70809534	-1	MAP3K9	4293	1613.75	1.85962	0.445553	4.17373	2.99653e-05	0.000827522
ENSG00000170421	keratin 8 [Source:HGNC Symbol;Acc:HGNC:6446]	12	52897187	52949954	-1	KRT8	3856	389.293	-6.47489	1.5525	-4.17063	3.03754e-05	0.000837419
ENSG00000110436	solute carrier family 1 member 2 [Source:HGNC Symbol;Acc:HGNC:10940]	11	35251205	35420063	-1	SLC1A2	6506	1357.75	5.69777	1.36659	4.16934	3.05488e-05	0.000840768
ENSG00000171316	chromodomain helicase DNA binding protein 7 [Source:HGNC Symbol;Acc:HGNC:20626]	8	60678740	60868028	1	CHD7	55636	11798.2	1.22358	0.293546	4.16828	3.06902e-05	0.000843224
ENSG00000264324	novel protein	2	74211604	74363377	-1	AC006030.1		23.7465	7.2478	1.73998	4.16545	3.10737e-05	0.000852316
ENSG00000161082	CUGBP Elav-like family member 5 [Source:HGNC Symbol;Acc:HGNC:14058]	19	3224661	3297076	1	CELF5	60680	1948.15	5.53647	1.32936	4.16475	3.11695e-05	0.000853497
ENSG00000151689	inositol polyphosphate-1-phosphatase [Source:HGNC Symbol;Acc:HGNC:6071]	2	190343570	190371665	1	INPP1	3628	390.525	5.41959	1.30204	4.16239	3.1494e-05	0.000860925
ENSG00000070193	fibroblast growth factor 10 [Source:HGNC Symbol;Acc:HGNC:3666]	5	44300247	44389706	-1	FGF10	2255	538.838	9.49842	2.28486	4.15711	3.22299e-05	0.000878075
ENSG00000178965	glutamate rich 3 [Source:HGNC Symbol;Acc:HGNC:25346]	1	74568117	74673792	-1	ERICH3	127254	302.038	5.12313	1.2323	4.15736	3.21943e-05	0.000878075
ENSG00000105419	Meis homeobox 3 [Source:HGNC Symbol;Acc:HGNC:29537]	19	47403124	47419527	-1	MEIS3	56917	5324.51	2.38513	0.573806	4.15668	3.22901e-05	0.000878236
ENSG00000174099	methionine sulfoxide reductase B3 [Source:HGNC Symbol;Acc:HGNC:27375]	12	65278643	65491430	1	MSRB3	253827	383.767	-7.22165	1.73903	-4.15269	3.28589e-05	0.000892209
ENSG00000127528	Kruppel like factor 2 [Source:HGNC Symbol;Acc:HGNC:6347]	19	16324826	16328685	1	KLF2	10365	429.611	-8.39606	2.02241	-4.1515	3.30298e-05	0.000895345
ENSG00000158555	glycerophosphodiester phosphodiesterase domain containing 5 [Source:HGNC Symbol;Acc:HGNC:28804]	11	75434640	75525941	-1	GDPD5	81544	802.694	3.92905	0.947644	4.14612	3.3815e-05	0.000915098
ENSG00000153113	calpastatin [Source:HGNC Symbol;Acc:HGNC:1515]	5	96525267	96779595	1	CAST	831	4108.36	-2.04605	0.493544	-4.14562	3.38889e-05	0.000915566
ENSG00000155961	RAB39B, member RAS oncogene family [Source:HGNC Symbol;Acc:HGNC:16499]	X	155258235	155264491	-1	RAB39B	116442	1391.96	2.95588	0.713558	4.14245	3.43619e-05	0.000926798
ENSG00000004139	sterile alpha and TIR motif containing 1 [Source:HGNC Symbol;Acc:HGNC:17074]	17	28364356	28404049	1	SARM1	23098	6224.62	1.71252	0.413531	4.14122	3.45459e-05	0.00093021
ENSG00000262655	spondin 1 [Source:HGNC Symbol;Acc:HGNC:11252]	11	13962723	14268133	1	SPON1	10418	200.956	-5.02925	1.21472	-4.14024	3.46939e-05	0.000932642
ENSG00000106526	actin related protein 3C [Source:HGNC Symbol;Acc:HGNC:37282]	7	150243916	150323725	-1	ACTR3C	653857	22.9411	7.20708	1.74142	4.13861	3.49413e-05	0.000936183
ENSG00000171533	microtubule associated protein 6 [Source:HGNC Symbol;Acc:HGNC:6868]	11	75586918	75669038	-1	MAP6	4135	3923.19	4.49585	1.08622	4.13898	3.48852e-05	0.000936183
ENSG00000177519	reprimo, TP53 dependent G2 arrest mediator homolog [Source:HGNC Symbol;Acc:HGNC:24201]	2	153477338	153478762	-1	RPRM	56475	304.831	10.9356	2.64327	4.13713	3.51678e-05	0.000940695
ENSG00000090539	chordin [Source:HGNC Symbol;Acc:HGNC:1949]	3	184380073	184390736	1	CHRD	8646	114.972	9.52941	2.30485	4.1345	3.55735e-05	0.000949977
ENSG00000196862	RANBP2 like and GRIP domain containing 4 [Source:HGNC Symbol;Acc:HGNC:32417]	2	107826892	107892544	1	RGPD4	285190	57.4468	6.03243	1.45998	4.13186	3.59847e-05	0.000959374
ENSG00000119280	chromosome 1 open reading frame 198 [Source:HGNC Symbol;Acc:HGNC:25900]	1	230837119	230869589	-1	C1orf198	84886	5019.05	-1.53194	0.370899	-4.13033	3.62236e-05	0.000964156
ENSG00000143384	MCL1 apoptosis regulator, BCL2 family member [Source:HGNC Symbol;Acc:HGNC:6943]	1	150560895	150579738	-1	MCL1	4170	16503.6	-0.986906	0.238968	-4.12986	3.6298e-05	0.000964549
ENSG00000162188	G protein subunit gamma 3 [Source:HGNC Symbol;Acc:HGNC:4405]	11	62707676	62709201	1	GNG3	2785	1409.1	4.42054	1.0707	4.12865	3.64899e-05	0.00096806
ENSG00000103034	NDRG family member 4 [Source:HGNC Symbol;Acc:HGNC:14466]	16	58462846	58513628	1	NDRG4	65009	7571.77	2.05176	0.497854	4.12121	3.7689e-05	0.000998234
ENSG00000188868	zinc finger protein 563 [Source:HGNC Symbol;Acc:HGNC:30498]	19	12317477	12333720	-1	ZNF563	147837	112.518	3.4648	0.841792	4.11598	3.8553e-05	0.00101945
ENSG00000102032	renin binding protein [Source:HGNC Symbol;Acc:HGNC:9959]	X	153935269	153944687	-1	RENBP	5973	575.64	4.76585	1.15853	4.1137	3.89371e-05	0.00102484
ENSG00000112038	opioid receptor mu 1 [Source:HGNC Symbol;Acc:HGNC:8156]	6	154010496	154246867	1	OPRM1	4988	918.629	11.8032	2.86954	4.11328	3.90073e-05	0.00102484
ENSG00000167178	immunoglobulin superfamily containing leucine rich repeat 2 [Source:HGNC Symbol;Acc:HGNC:29286]	15	74100311	74138540	1	ISLR2	57611	2357.59	6.24307	1.51779	4.11327	3.90101e-05	0.00102484
ENSG00000167460	tropomyosin 4 [Source:HGNC Symbol;Acc:HGNC:12013]	19	16067021	16103002	1	TPM4	7171	23610.6	-1.67965	0.408255	-4.1142	3.88521e-05	0.00102484
ENSG00000171056	SRY-box transcription factor 7 [Source:HGNC Symbol;Acc:HGNC:18196]	8	10723768	10730511	-1	SOX7	83595	573.762	4.80626	1.16979	4.10866	3.9797e-05	0.00104382
ENSG00000111087	GLI family zinc finger 1 [Source:HGNC Symbol;Acc:HGNC:4317]	12	57459785	57472268	1	GLI1	2735	129.933	-3.58555	0.873224	-4.10611	4.02384e-05	0.00105369
ENSG00000111077	tensin 2 [Source:HGNC Symbol;Acc:HGNC:19737]	12	53046969	53064379	1	TNS2	23371	420.431	-3.38157	0.824069	-4.1035	4.06949e-05	0.00106392
ENSG00000125869	lysosomal associated membrane protein family member 5 [Source:HGNC Symbol;Acc:HGNC:16097]	20	9514358	9530524	1	LAMP5	24141	2246.08	7.35256	1.79286	4.10101	4.11348e-05	0.00107368
ENSG00000257767	novel protein	12	111753890	111791418	1	AC002996.1		215.547	10.4356	2.54599	4.09884	4.15228e-05	0.00108207
ENSG00000184545	dual specificity phosphatase 8 [Source:HGNC Symbol;Acc:HGNC:3074]	11	1554051	1572271	-1	DUSP8	1850	2903.49	3.34179	0.815389	4.09841	4.16006e-05	0.00108235
ENSG00000156113	potassium calcium-activated channel subfamily M alpha 1 [Source:HGNC Symbol;Acc:HGNC:6284]	10	76869601	77638369	-1	KCNMA1	3778	4421.6	-3.42093	0.835188	-4.096	4.20353e-05	0.00109191
ENSG00000165246	neuroligin 4 Y-linked [Source:HGNC Symbol;Acc:HGNC:15529]	Y	14522573	14845650	1	NLGN4Y	22829	622.839	11.9665	2.92225	4.09497	4.22217e-05	0.00109499
ENSG00000086062	beta-1,4-galactosyltransferase 1 [Source:HGNC Symbol;Acc:HGNC:924]	9	33104082	33167356	-1	B4GALT1	2683	2071.43	-2.47289	0.604368	-4.0917	4.28228e-05	0.0011088
ENSG00000177700	RNA polymerase II, I and III subunit L [Source:HGNC Symbol;Acc:HGNC:9199]	11	837356	842529	-1	POLR2L	5441	1613.27	-2.09092	0.512077	-4.08322	4.44155e-05	0.00114821
ENSG00000154175	ABI family member 3 binding protein [Source:HGNC Symbol;Acc:HGNC:17265]	3	100749156	100993515	-1	ABI3BP	25890	286.466	-4.93431	1.20985	-4.07845	4.53365e-05	0.00117015
ENSG00000168679	solute carrier family 16 member 4 [Source:HGNC Symbol;Acc:HGNC:10925]	1	110362851	110391082	-1	SLC16A4	9122	160.819	-2.38915	0.586799	-4.0715	4.67106e-05	0.00120369
ENSG00000188803	shisa family member 6 [Source:HGNC Symbol;Acc:HGNC:34491]	17	11241213	11564063	1	SHISA6	388336	8.9075	19.1357	4.70593	4.06631	4.77642e-05	0.00122888
ENSG00000037897	methyltransferase like 1 [Source:HGNC Symbol;Acc:HGNC:7030]	12	57768471	57772119	-1	METTL1	4234	1237.17	-2.34188	0.576432	-4.06272	4.85044e-05	0.00124004
ENSG00000162591	multiple EGF like domains 6 [Source:HGNC Symbol;Acc:HGNC:3232]	1	3487951	3611508	-1	MEGF6	1953	506.684	7.31826	1.80113	4.06316	4.84135e-05	0.00124004
ENSG00000188859	family with sequence similarity 78 member B [Source:HGNC Symbol;Acc:HGNC:13495]	1	166057426	166167001	-1	FAM78B	149297	1319.61	4.26938	1.05082	4.0629	4.84661e-05	0.00124004
ENSG00000196123	KIAA0895 like [Source:HGNC Symbol;Acc:HGNC:34408]	16	67175599	67184040	-1	KIAA0895L	653319	5155.98	0.897349	0.220866	4.06287	4.84724e-05	0.00124004
ENSG00000132563	receptor accessory protein 2 [Source:HGNC Symbol;Acc:HGNC:17975]	5	138439057	138446969	1	REEP2	51308	4742.98	2.01098	0.495679	4.05703	4.97007e-05	0.00126862
ENSG00000116147	tenascin R [Source:HGNC Symbol;Acc:HGNC:11953]	1	175315194	175743616	-1	TNR	7143	660.1	7.10907	1.75988	4.03953	5.35583e-05	0.00136419
ENSG00000187902	shisa family member 7 [Source:HGNC Symbol;Acc:HGNC:35409]	19	55428740	55443277	-1	SHISA7	729956	716.715	5.08632	1.25921	4.03929	5.36133e-05	0.00136419
ENSG00000165462	paired like homeobox 2A [Source:HGNC Symbol;Acc:HGNC:691]	11	72239077	72245664	-1	PHOX2A	401	19890.6	4.32189	1.07042	4.03755	5.40126e-05	0.00137219
ENSG00000172817	cytochrome P450 family 7 subfamily B member 1 [Source:HGNC Symbol;Acc:HGNC:2652]	8	64587763	64798737	-1	CYP7B1	9420	303.537	10.9295	2.7087	4.03496	5.46116e-05	0.00138408
ENSG00000273238	transmembrane protein 271 [Source:HGNC Symbol;Acc:HGNC:53639]	4	573880	576295	-1	TMEM271	112441426	1095.63	6.14884	1.52396	4.03479	5.46518e-05	0.00138408
ENSG00000008283	cytochrome b561 [Source:HGNC Symbol;Acc:HGNC:2571]	17	63432304	63446354	-1	CYB561	1534	10846	6.77309	1.68025	4.03101	5.55387e-05	0.00140326
ENSG00000169427	potassium two pore domain channel subfamily K member 9 [Source:HGNC Symbol;Acc:HGNC:6283]	8	139600838	139704109	-1	KCNK9	51305	259.605	6.38483	1.584	4.03082	5.55824e-05	0.00140326
ENSG00000134533	RAS like estrogen regulated growth inhibitor [Source:HGNC Symbol;Acc:HGNC:15980]	12	15107783	15348675	-1	RERG	85004	681.345	7.5735	1.88209	4.02399	5.72206e-05	0.00144237
ENSG00000067066	SP100 nuclear antigen [Source:HGNC Symbol;Acc:HGNC:11206]	2	230415942	230545606	1	SP100	6672	367.234	-8.32901	2.07055	-4.02261	5.75566e-05	0.00144858
ENSG00000113083	lysyl oxidase [Source:HGNC Symbol;Acc:HGNC:6664]	5	122063195	122078413	-1	LOX	4015	1844.45	-3.71405	0.924142	-4.01892	5.84652e-05	0.00146784
ENSG00000162302	ribosomal protein S6 kinase A4 [Source:HGNC Symbol;Acc:HGNC:10433]	11	64359148	64372215	1	RPS6KA4	8986	1677.56	-2.65093	0.659637	-4.01877	5.85032e-05	0.00146784
ENSG00000198561	catenin delta 1 [Source:HGNC Symbol;Acc:HGNC:2515]	11	57753243	57819546	1	CTNND1	1500	6990.56	-1.39965	0.34835	-4.01794	5.87081e-05	0.0014707
ENSG00000197345	mitochondrial ribosomal protein L21 [Source:HGNC Symbol;Acc:HGNC:14479]	11	68891276	68903835	-1	MRPL21	219927	2923.46	-1.70795	0.425486	-4.01411	5.96693e-05	0.00149247
ENSG00000118733	olfactomedin 3 [Source:HGNC Symbol;Acc:HGNC:17990]	1	101802560	101996926	-1	OLFM3	118427	843.304	4.97279	1.23962	4.01155	6.03227e-05	0.00150648
ENSG00000122641	inhibin subunit beta A [Source:HGNC Symbol;Acc:HGNC:6066]	7	41667168	41705834	-1	INHBA	3624	559.585	-7.82016	1.95078	-4.00873	6.1045e-05	0.00152218
ENSG00000105784	RUN domain containing 3B [Source:HGNC Symbol;Acc:HGNC:30286]	7	87627548	87832296	1	RUNDC3B	154661	714.146	3.54175	0.884327	4.00502	6.20125e-05	0.00154392
ENSG00000057019	discoidin, CUB and LCCL domain containing 2 [Source:HGNC Symbol;Acc:HGNC:24627]	3	98795941	98901695	-1	DCBLD2	131566	7531.3	-1.77624	0.443806	-4.00229	6.27311e-05	0.00155941
ENSG00000166800	lactate dehydrogenase A like 6A [Source:HGNC Symbol;Acc:HGNC:28335]	11	18455824	18479601	1	LDHAL6A	160287	201.997	5.88447	1.47062	4.00136	6.29787e-05	0.00156317
ENSG00000125170	docking protein 4 [Source:HGNC Symbol;Acc:HGNC:19868]	16	57471922	57487327	-1	DOK4	55715	28118.5	4.34633	1.08692	3.99874	6.36815e-05	0.00157819
ENSG00000162039	meiosis specific with OB-fold [Source:HGNC Symbol;Acc:HGNC:28569]	16	1833986	1884294	-1	MEIOB	254528	55.1777	-4.80383	1.20261	-3.99452	6.48255e-05	0.00160408
ENSG00000115310	reticulon 4 [Source:HGNC Symbol;Acc:HGNC:14085]	2	54972187	55112621	-1	RTN4	57142	23220.3	-1.3833	0.346807	-3.98868	6.64416e-05	0.00163967
ENSG00000131981	galectin 3 [Source:HGNC Symbol;Acc:HGNC:6563]	14	55124110	55145423	1	LGALS3	3958	292.383	-4.65705	1.16759	-3.98859	6.64663e-05	0.00163967
ENSG00000149115	tankyrase 1 binding protein 1 [Source:HGNC Symbol;Acc:HGNC:19081]	11	57299638	57324952	-1	TNKS1BP1	85456	7192.87	-0.882069	0.221216	-3.98737	6.68099e-05	0.00164564
ENSG00000116981	5'-nucleotidase, cytosolic IA [Source:HGNC Symbol;Acc:HGNC:17819]	1	39659121	39672038	-1	NT5C1A	84618	100.718	9.33843	2.34347	3.98486	6.75185e-05	0.00166057
ENSG00000213088	atypical chemokine receptor 1 (Duffy blood group) [Source:HGNC Symbol;Acc:HGNC:4035]	1	159203307	159206500	1	ACKR1	2532	119.829	9.58863	2.4067	3.98414	6.7726e-05	0.00166314
ENSG00000167641	protein phosphatase 1 regulatory inhibitor subunit 14A [Source:HGNC Symbol;Acc:HGNC:14871]	19	38251237	38256532	-1	PPP1R14A	94274	514.453	5.60271	1.4067	3.98289	6.80824e-05	0.00166936
ENSG00000053900	anaphase promoting complex subunit 4 [Source:HGNC Symbol;Acc:HGNC:19990]	4	25377263	25418498	1	ANAPC4	29945	1654.98	-0.890168	0.223588	-3.98128	6.85442e-05	0.00167561
ENSG00000114480	1,4-alpha-glucan branching enzyme 1 [Source:HGNC Symbol;Acc:HGNC:4180]	3	81489703	81761645	-1	GBE1	2632	1585.9	-2.49694	0.627138	-3.98149	6.84858e-05	0.00167561
ENSG00000105649	RAB3A, member RAS oncogene family [Source:HGNC Symbol;Acc:HGNC:9777]	19	18196784	18204042	-1	RAB3A	5864	2090.65	2.1617	0.544192	3.9723	7.11813e-05	0.00173366
ENSG00000135925	Wnt family member 10A [Source:HGNC Symbol;Acc:HGNC:13829]	2	218880852	218899581	1	WNT10A	80326	23.3421	7.23033	1.82026	3.97214	7.12313e-05	0.00173366
ENSG00000172717	family with sequence similarity 71 member D [Source:HGNC Symbol;Acc:HGNC:20101]	14	67189393	67228550	1	FAM71D	161142	38.0389	-3.06637	0.771975	-3.9721	7.12405e-05	0.00173366
ENSG00000171462	delta like non-canonical Notch ligand 2 [Source:HGNC Symbol;Acc:HGNC:21113]	6	43450352	43456632	-1	DLK2	65989	294.124	3.63758	0.916926	3.96715	7.27373e-05	0.00176743
ENSG00000171729	transmembrane protein 51 [Source:HGNC Symbol;Acc:HGNC:25488]	1	15152532	15220478	1	TMEM51	55092	1068.58	2.03555	0.513249	3.96601	7.30844e-05	0.0017732
ENSG00000105877	dynein axonemal heavy chain 11 [Source:HGNC Symbol;Acc:HGNC:2942]	7	21543039	21901839	1	DNAH11	8701	49.6608	-7.2982	1.8406	-3.96513	7.3357e-05	0.00177715
ENSG00000106034	cadherin like and PC-esterase domain containing 1 [Source:HGNC Symbol;Acc:HGNC:26159]	7	120988697	121297442	1	CPED1	79974	185.177	-4.90606	1.23774	-3.96372	7.37895e-05	0.00178496
ENSG00000125844	ribosome binding protein 1 [Source:HGNC Symbol;Acc:HGNC:10448]	20	17613678	17682295	-1	RRBP1	6238	4755.98	-2.18174	0.551631	-3.95507	7.65114e-05	0.00184804
ENSG00000163661	pentraxin 3 [Source:HGNC Symbol;Acc:HGNC:9692]	3	157436850	157443633	1	PTX3	5806	737.845	-5.67689	1.43572	-3.95404	7.68413e-05	0.00185324
ENSG00000164574	polypeptide N-acetylgalactosaminyltransferase 10 [Source:HGNC Symbol;Acc:HGNC:19873]	5	154190730	154420984	1	GALNT10	55568	2660.77	-3.6514	0.924472	-3.94971	7.8245e-05	0.00188428
ENSG00000150051	mohawk homeobox [Source:HGNC Symbol;Acc:HGNC:23729]	10	27672874	27746060	-1	MKX	283078	24.2059	-9.15263	2.31949	-3.94596	7.948e-05	0.00191118
ENSG00000158113	leucine rich repeat containing 43 [Source:HGNC Symbol;Acc:HGNC:28562]	12	122167738	122203471	1	LRRC43	254050	31.4576	7.65296	1.93973	3.94536	7.96787e-05	0.00191312
ENSG00000134061	CD180 molecule [Source:HGNC Symbol;Acc:HGNC:6726]	5	67179613	67196799	-1	CD180	4064	31.3852	-9.51075	2.41149	-3.94393	8.01578e-05	0.00192177
ENSG00000105650	phosphodiesterase 4C [Source:HGNC Symbol;Acc:HGNC:8782]	19	18208652	18248200	-1	PDE4C	5143	339.349	6.27017	1.59045	3.94238	8.06762e-05	0.00192848
ENSG00000198576	activity regulated cytoskeleton associated protein [Source:HGNC Symbol;Acc:HGNC:648]	8	142611049	142614479	-1	ARC	23237	1612.22	2.73478	0.693665	3.94251	8.06338e-05	0.00192848
ENSG00000169252	adrenoceptor beta 2 [Source:HGNC Symbol;Acc:HGNC:286]	5	148826611	148828623	1	ADRB2	154	32.416	-5.84927	1.48401	-3.94153	8.09622e-05	0.00193246
ENSG00000110400	nectin cell adhesion molecule 1 [Source:HGNC Symbol;Acc:HGNC:9706]	11	119623408	119729200	-1	NECTIN1	5818	5631.68	3.31241	0.840644	3.94033	8.13705e-05	0.00193935
ENSG00000069188	sidekick cell adhesion molecule 2 [Source:HGNC Symbol;Acc:HGNC:19308]	17	73334384	73644445	-1	SDK2	54549	612.564	4.31603	1.09609	3.93766	8.22787e-05	0.00195811
ENSG00000131979	GTP cyclohydrolase 1 [Source:HGNC Symbol;Acc:HGNC:4193]	14	54842008	54902826	-1	GCH1	2643	2898.8	4.52126	1.14906	3.93476	8.32802e-05	0.00197903
ENSG00000206077	zinc finger DHHC-type containing 11B [Source:HGNC Symbol;Acc:HGNC:32962]	5	710355	784729	-1	ZDHHC11B	653082	1154.7	3.33633	0.848062	3.93407	8.35209e-05	0.00198185
ENSG00000174939	aspartate beta-hydroxylase domain containing 1 [Source:HGNC Symbol;Acc:HGNC:27380]	16	29900375	29919864	1	ASPHD1	253982	3291.62	2.27182	0.578387	3.92786	8.57059e-05	0.00203071
ENSG00000198088	nucleoporin 62 C-terminal like [Source:HGNC Symbol;Acc:HGNC:25960]	X	107123427	107206433	-1	NUP62CL	54830	197.672	4.75219	1.21067	3.92526	8.66349e-05	0.00204973
ENSG00000130558	olfactomedin 1 [Source:HGNC Symbol;Acc:HGNC:17187]	9	135075422	135121180	1	OLFM1	10439	9449.88	4.62231	1.17844	3.92239	8.76741e-05	0.00207128
ENSG00000114646	chondroitin sulfate proteoglycan 5 [Source:HGNC Symbol;Acc:HGNC:2467]	3	47562238	47580792	-1	CSPG5	10675	254.454	4.30844	1.09881	3.92102	8.81751e-05	0.00208008
ENSG00000145287	placenta associated 8 [Source:HGNC Symbol;Acc:HGNC:19254]	4	83090048	83137075	-1	PLAC8	51316	50.0992	-6.11636	1.56034	-3.91989	8.85883e-05	0.00208376
ENSG00000156968	MPV17 mitochondrial inner membrane protein like [Source:HGNC Symbol;Acc:HGNC:26827]	16	15395754	15413271	1	MPV17L	255027	392.07	9.83785	2.5095	3.92024	8.84611e-05	0.00208376
ENSG00000116701	neutrophil cytosolic factor 2 [Source:HGNC Symbol;Acc:HGNC:7661]	1	183555562	183590876	-1	NCF2	4688	28.2518	-7.17111	1.83595	-3.90595	9.38566e-05	0.00220447
ENSG00000158748	5-hydroxytryptamine receptor 6 [Source:HGNC Symbol;Acc:HGNC:5301]	1	19664875	19680966	1	HTR6	3362	242.246	4.73731	1.21321	3.90478	9.43103e-05	0.00221192
ENSG00000185585	olfactomedin like 2A [Source:HGNC Symbol;Acc:HGNC:27270]	9	124777133	124814885	1	OLFML2A	169611	109.554	-4.67322	1.1978	-3.90151	9.55952e-05	0.00223881
ENSG00000175573	chromosome 11 open reading frame 68 [Source:HGNC Symbol;Acc:HGNC:28801]	11	65916810	65919062	-1	C11orf68	83638	1439.65	-1.40257	0.359597	-3.90039	9.60386e-05	0.00224594
ENSG00000163376	kelch repeat and BTB domain containing 8 [Source:HGNC Symbol;Acc:HGNC:30691]	3	66998307	67011210	1	KBTBD8	84541	477.348	2.10202	0.539099	3.89914	9.65355e-05	0.00225431
ENSG00000108947	ephrin B3 [Source:HGNC Symbol;Acc:HGNC:3228]	17	7705202	7711372	1	EFNB3	1949	2487.65	2.19236	0.562347	3.89859	9.67543e-05	0.00225616
ENSG00000067798	neuron navigator 3 [Source:HGNC Symbol;Acc:HGNC:15998]	12	77324641	78213010	1	NAV3	89795	133.01	-5.59175	1.4354	-3.89559	9.79597e-05	0.00227788
ENSG00000075035	WSC domain containing 2 [Source:HGNC Symbol;Acc:HGNC:29117]	12	108129288	108250537	1	WSCD2	9671	120.11	6.73299	1.72837	3.89557	9.79674e-05	0.00227788
ENSG00000167895	transmembrane channel like 8 [Source:HGNC Symbol;Acc:HGNC:20474]	17	78130770	78142968	1	TMC8	147138	21.9737	7.12374	1.82901	3.89486	9.82539e-05	0.00228127
ENSG00000157388	calcium voltage-gated channel subunit alpha1 D [Source:HGNC Symbol;Acc:HGNC:1391]	3	53328963	53813733	1	CACNA1D	776	547.646	6.15221	1.58049	3.89259	9.9179e-05	0.00229945
ENSG00000124813	RUNX family transcription factor 2 [Source:HGNC Symbol;Acc:HGNC:10472]	6	45328157	45664349	1	RUNX2	860	223.79	-9.20392	2.36743	-3.88772	0.000101191	0.00234192
ENSG00000144355	distal-less homeobox 1 [Source:HGNC Symbol;Acc:HGNC:2914]	2	172084740	172089677	1	DLX1	1745	250.76	-5.08524	1.30811	-3.88746	0.0001013	0.00234192
ENSG00000132639	synaptosome associated protein 25 [Source:HGNC Symbol;Acc:HGNC:11132]	20	10218830	10307418	1	SNAP25	6616	4843.02	2.31626	0.595995	3.88638	0.000101751	0.00234564
ENSG00000138083	SIX homeobox 3 [Source:HGNC Symbol;Acc:HGNC:10889]	2	44941702	44946071	1	SIX3	6496	3218.35	5.76562	1.48347	3.88658	0.000101667	0.00234564
ENSG00000126895	arginine vasopressin receptor 2 [Source:HGNC Symbol;Acc:HGNC:897]	X	153902531	153907166	1	AVPR2	554	56.9479	7.13668	1.83664	3.88573	0.000102024	0.00234859
ENSG00000166987	methyl-CpG binding domain protein 6 [Source:HGNC Symbol;Acc:HGNC:20445]	12	57520710	57530148	1	MBD6	114785	5692.35	-1.94782	0.501339	-3.88523	0.000102231	0.00234933
ENSG00000234224	transmembrane protein 229A [Source:HGNC Symbol;Acc:HGNC:37279]	7	124030921	124033067	-1	TMEM229A	730130	314.08	6.44161	1.65809	3.88496	0.000102347	0.00234933
ENSG00000182771	glutamate ionotropic receptor delta type subunit 1 [Source:HGNC Symbol;Acc:HGNC:4575]	10	85599552	86366795	-1	GRID1	2894	2301.93	4.30083	1.10729	3.8841	0.000102712	0.00235436
ENSG00000145794	multiple EGF like domains 10 [Source:HGNC Symbol;Acc:HGNC:29634]	5	127290796	127465737	1	MEGF10	84466	74.2152	-6.89273	1.77578	-3.88153	0.000103803	0.00237603
ENSG00000016402	interleukin 20 receptor subunit alpha [Source:HGNC Symbol;Acc:HGNC:6003]	6	136999971	137045180	-1	IL20RA	53832	202.784	10.3476	2.66636	3.88081	0.00010411	0.00237968
ENSG00000099822	hyperpolarization activated cyclic nucleotide gated potassium and sodium channel 2 [Source:HGNC Symbol;Acc:HGNC:4846]	19	589881	617159	1	HCN2	610	2534.04	2.28075	0.5883	3.87685	0.000105817	0.00241529
ENSG00000115596	Wnt family member 6 [Source:HGNC Symbol;Acc:HGNC:12785]	2	218859805	218874233	1	WNT6	7475	206.89	5.25163	1.35577	3.87355	0.00010726	0.00244478
ENSG00000179603	glutamate metabotropic receptor 8 [Source:HGNC Symbol;Acc:HGNC:4600]	7	126438598	127253093	-1	GRM8	2918	1065.22	5.32873	1.3759	3.87289	0.000107551	0.00244796
ENSG00000100234	TIMP metallopeptidase inhibitor 3 [Source:HGNC Symbol;Acc:HGNC:11822]	22	32801705	32863041	1	TIMP3	7078	4223.8	-5.06305	1.30778	-3.87149	0.000108171	0.00245172
ENSG00000119973	prolactin releasing hormone receptor [Source:HGNC Symbol;Acc:HGNC:4464]	10	118589997	118595648	-1	PRLHR	2834	106.344	9.4179	2.4323	3.87201	0.00010794	0.00245172
ENSG00000164111	annexin A5 [Source:HGNC Symbol;Acc:HGNC:543]	4	121667946	121696995	-1	ANXA5	308	6223.98	-2.52394	0.651881	-3.87178	0.000108044	0.00245172
ENSG00000125148	metallothionein 2A [Source:HGNC Symbol;Acc:HGNC:7406]	16	56608584	56609497	1	MT2A	4502	1118.02	-5.51775	1.42613	-3.86903	0.000109269	0.00247315
ENSG00000103546	solute carrier family 6 member 2 [Source:HGNC Symbol;Acc:HGNC:11048]	16	55655604	55706192	1	SLC6A2	6530	7223.69	6.10365	1.57818	3.86752	0.000109946	0.00248499
ENSG00000120913	PDZ and LIM domain 2 [Source:HGNC Symbol;Acc:HGNC:13992]	8	22578279	22598025	1	PDLIM2	64236	831.533	-2.68875	0.695528	-3.86577	0.000110739	0.00249942
ENSG00000105866	Sp4 transcription factor [Source:HGNC Symbol;Acc:HGNC:11209]	7	21428043	21514822	1	SP4	6671	1508.71	0.990603	0.256341	3.86439	0.000111368	0.00251012
ENSG00000053438	neuronatin [Source:HGNC Symbol;Acc:HGNC:7860]	20	37521206	37523690	1	NNAT	4826	2970.4	5.99713	1.55414	3.85882	0.000113938	0.00255736
ENSG00000104332	secreted frizzled related protein 1 [Source:HGNC Symbol;Acc:HGNC:10776]	8	41261962	41309473	-1	SFRP1	6422	18902.3	-2.99829	0.776944	-3.85908	0.000113813	0.00255736
ENSG00000189299	forkhead box R2 [Source:HGNC Symbol;Acc:HGNC:30469]	X	55623400	55626192	1	FOXR2	139628	372.02	11.2229	2.90823	3.859	0.00011385	0.00255736
ENSG00000169764	UDP-glucose pyrophosphorylase 2 [Source:HGNC Symbol;Acc:HGNC:12527]	2	63840952	63891562	1	UGP2	7360	3326.12	-1.40997	0.365703	-3.85551	0.000115489	0.00258858
ENSG00000092051	junctophilin 4 [Source:HGNC Symbol;Acc:HGNC:20156]	14	23568035	23578790	-1	JPH4	84502	7929.81	3.84029	0.998096	3.84761	0.000119274	0.00266972
ENSG00000127328	RAB3A interacting protein [Source:HGNC Symbol;Acc:HGNC:16508]	12	69738860	69823204	1	RAB3IP	117177	2482.63	-3.31626	0.862045	-3.84697	0.000119586	0.00267263
ENSG00000278195	somatostatin receptor 3 [Source:HGNC Symbol;Acc:HGNC:11332]	22	37204237	37212477	-1	SSTR3	6753	97.8562	9.29594	2.41662	3.84667	0.000119734	0.00267263
ENSG00000182747	solute carrier family 35 member D3 [Source:HGNC Symbol;Acc:HGNC:15621]	6	136922301	136925660	1	SLC35D3	340146	283.243	5.11603	1.33016	3.84617	0.000119977	0.00267436
ENSG00000132821	V-set and transmembrane domain containing 2 like [Source:HGNC Symbol;Acc:HGNC:16096]	20	37903111	37945350	1	VSTM2L	128434	1399	6.61705	1.72126	3.8443	0.000120899	0.00268751
ENSG00000172824	carboxylesterase 4A [Source:HGNC Symbol;Acc:HGNC:26741]	16	66988589	67009758	1	CES4A	283848	100.248	7.49274	1.94895	3.84451	0.000120793	0.00268751
ENSG00000143127	integrin subunit alpha 10 [Source:HGNC Symbol;Acc:HGNC:6135]	1	145891208	145910111	-1	ITGA10	8515	135.952	-4.97829	1.2952	-3.84364	0.000121224	0.00269104
ENSG00000185860	coiled-coil domain containing 190 [Source:HGNC Symbol;Acc:HGNC:28736]	1	162824458	162868815	-1	CCDC190	339512	86.4168	-7.78079	2.0249	-3.84256	0.00012176	0.00269923
ENSG00000144460	neuronal tyrosine-phosphorylated phosphoinositide-3-kinase adaptor 2 [Source:HGNC Symbol;Acc:HGNC:29291]	2	225399710	225654018	1	NYAP2	57624	181.717	6.20119	1.6154	3.8388	0.000123639	0.00273713
ENSG00000205138	succinate dehydrogenase complex assembly factor 1 [Source:HGNC Symbol;Acc:HGNC:33867]	19	35995188	35996312	1	SDHAF1	644096	1128.18	1.22921	0.320554	3.83463	0.000125755	0.00278018
ENSG00000123352	spermatogenesis associated serine rich 2 [Source:HGNC Symbol;Acc:HGNC:18650]	12	49366584	49527425	1	SPATS2	65244	3895.5	-1.01721	0.265488	-3.83146	0.000127383	0.00281234
ENSG00000153789	CBY1 interacting BAR domain containing 2 [Source:HGNC Symbol;Acc:HGNC:24781]	16	85098358	85112472	-1	CIBAR2	339145	39.4861	7.98818	2.08554	3.83028	0.000127999	0.00282209
ENSG00000033627	ATPase H+ transporting V0 subunit a1 [Source:HGNC Symbol;Acc:HGNC:865]	17	42458844	42522582	1	ATP6V0A1	535	7034.08	1.32934	0.347658	3.8237	0.000131464	0.00289059
ENSG00000134516	dedicator of cytokinesis 2 [Source:HGNC Symbol;Acc:HGNC:2988]	5	169637268	170083382	1	DOCK2	1794	89.2126	-4.79003	1.25265	-3.82392	0.000131345	0.00289059
ENSG00000178498	deltex E3 ubiquitin ligase 3 [Source:HGNC Symbol;Acc:HGNC:24457]	12	57604622	57609804	1	DTX3	196403	7343.55	-1.80309	0.471842	-3.82138	0.000132705	0.00291392
ENSG00000214140	photoreceptor disc component [Source:HGNC Symbol;Acc:HGNC:32528]	17	76527586	76553578	1	PRCD	768206	477.148	3.61301	0.945914	3.8196	0.000133671	0.00293116
ENSG00000134046	methyl-CpG binding domain protein 2 [Source:HGNC Symbol;Acc:HGNC:6917]	18	54151606	54224669	-1	MBD2	8932	1898.79	-1.19945	0.314196	-3.81753	0.000134794	0.00295178
ENSG00000268870	novel zinc finger protein	19	12391949	12441082	-1	AC008758.5		15.2009	6.60852	1.73268	3.81405	0.000136709	0.00298967
ENSG00000113389	natriuretic peptide receptor 3 [Source:HGNC Symbol;Acc:HGNC:7945]	5	32689070	32791724	1	NPR3	4883	425.07	-6.21202	1.62939	-3.81248	0.000137577	0.0030046
ENSG00000168913	energy homeostasis associated [Source:HGNC Symbol;Acc:HGNC:24838]	9	34521043	34522990	-1	ENHO	375704	428.325	2.93793	0.771152	3.8098	0.000139079	0.0030333
ENSG00000062524	leukocyte receptor tyrosine kinase [Source:HGNC Symbol;Acc:HGNC:6721]	15	41503637	41513887	-1	LTK	4058	423.767	6.18846	1.62513	3.80797	0.000140112	0.00305173
ENSG00000168490	phytanoyl-CoA 2-hydroxylase interacting protein [Source:HGNC Symbol;Acc:HGNC:16865]	8	22219703	22232101	-1	PHYHIP	9796	504.406	3.84623	1.01027	3.80714	0.000140584	0.0030579
ENSG00000088832	FKBP prolyl isomerase 1A [Source:HGNC Symbol;Acc:HGNC:3711]	20	1368977	1393164	-1	FKBP1A	2280	15738	-1.50725	0.396067	-3.80554	0.000141494	0.00307356
ENSG00000126860	ecotropic viral integration site 2A [Source:HGNC Symbol;Acc:HGNC:3499]	17	31316410	31321749	-1	EVI2A	2123	22.3707	-3.70792	0.974596	-3.80457	0.000142048	0.00308145
ENSG00000196358	netrin G2 [Source:HGNC Symbol;Acc:HGNC:14288]	9	132161676	132244526	1	NTNG2	84628	1154.97	4.07413	1.07168	3.80165	0.000143738	0.00311393
ENSG00000129515	sorting nexin 6 [Source:HGNC Symbol;Acc:HGNC:14970]	14	34561093	34630160	-1	SNX6	58533	5895.78	-1.00272	0.264316	-3.79365	0.00014845	0.00321172
ENSG00000108387	septin 4 [Source:HGNC Symbol;Acc:HGNC:9165]	17	58520250	58544368	-1	SEPTIN4	5414	317.438	3.89455	1.02713	3.79167	0.000149636	0.00323305
ENSG00000185737	neuregulin 3 [Source:HGNC Symbol;Acc:HGNC:7999]	10	81875194	82987179	1	NRG3	10718	218.57	3.59846	0.949246	3.79086	0.000150126	0.00323932
ENSG00000203877	ripply transcriptional repressor 2 [Source:HGNC Symbol;Acc:HGNC:21390]	6	83853266	83857515	1	RIPPLY2	134701	286.329	4.02563	1.0621	3.79027	0.000150483	0.0032427
ENSG00000132031	matrilin 3 [Source:HGNC Symbol;Acc:HGNC:6909]	2	19992052	20012668	-1	MATN3	4148	47.0703	-4.73233	1.24894	-3.78908	0.000151205	0.00325393
ENSG00000072201	ligand of numb-protein X 1 [Source:HGNC Symbol;Acc:HGNC:6657]	4	53459301	53701405	-1	LNX1	84708	153.865	-1.77905	0.469716	-3.78751	0.000152163	0.00326586
ENSG00000137831	uveal autoantigen with coiled-coil domains and ankyrin repeats [Source:HGNC Symbol;Acc:HGNC:15947]	15	70654554	70763558	-1	UACA	55075	2353.19	-4.23111	1.11706	-3.78773	0.000152033	0.00326586
ENSG00000100077	G protein-coupled receptor kinase 3 [Source:HGNC Symbol;Acc:HGNC:290]	22	25564675	25729294	1	GRK3	157	13431.3	2.26957	0.599347	3.78674	0.000152639	0.00327173
ENSG00000104783	potassium calcium-activated channel subfamily N member 4 [Source:HGNC Symbol;Acc:HGNC:6293]	19	43766533	43781257	-1	KCNN4	3783	140.406	-5.38882	1.42366	-3.78517	0.000153601	0.00328703
ENSG00000167011	N-acetyltransferase 16 (putative) [Source:HGNC Symbol;Acc:HGNC:22030]	7	101170496	101180293	-1	NAT16	375607	132.221	5.62065	1.48501	3.78492	0.000153759	0.00328703
ENSG00000114757	peroxisomal biogenesis factor 5 like [Source:HGNC Symbol;Acc:HGNC:30024]	3	179794958	180037053	-1	PEX5L	51555	1025.49	5.19401	1.37328	3.7822	0.000155448	0.00331876
ENSG00000162706	cell adhesion molecule 3 [Source:HGNC Symbol;Acc:HGNC:17601]	1	159171609	159203313	1	CADM3	57863	1535.15	6.18168	1.63522	3.78034	0.000156617	0.00333931
ENSG00000159409	CUGBP Elav-like family member 3 [Source:HGNC Symbol;Acc:HGNC:11967]	1	151700058	151716803	-1	CELF3	11189	10216.3	3.63478	0.962539	3.77624	0.000159211	0.00339015
ENSG00000070729	cyclic nucleotide gated channel subunit beta 1 [Source:HGNC Symbol;Acc:HGNC:2151]	16	57882340	57971128	-1	CNGB1	1258	1218.12	6.17391	1.63565	3.77458	0.000160275	0.00340832
ENSG00000101230	isthmin 1 [Source:HGNC Symbol;Acc:HGNC:16213]	20	13221274	13300651	1	ISM1	140862	19.8596	-5.81014	1.54068	-3.77115	0.000162497	0.00344651
ENSG00000163394	cholecystokinin A receptor [Source:HGNC Symbol;Acc:HGNC:1570]	4	26481396	26490484	-1	CCKAR	886	209.733	-8.15542	2.16243	-3.77141	0.000162326	0.00344651
ENSG00000136267	diacylglycerol kinase beta [Source:HGNC Symbol;Acc:HGNC:2850]	7	14145049	14974777	-1	DGKB	1607	978.654	5.54041	1.46933	3.7707	0.000162788	0.00344816
ENSG00000126562	WNK lysine deficient protein kinase 4 [Source:HGNC Symbol;Acc:HGNC:14544]	17	42780610	42797066	1	WNK4	65266	206.209	-4.83433	1.28252	-3.7694	0.000163641	0.00346171
ENSG00000198959	transglutaminase 2 [Source:HGNC Symbol;Acc:HGNC:11778]	20	38127385	38166578	-1	TGM2	7052	2927.34	-8.15723	2.16643	-3.76529	0.000166358	0.00351458
ENSG00000182752	pappalysin 1 [Source:HGNC Symbol;Acc:HGNC:8602]	9	116153791	116402321	1	PAPPA	5069	291.254	-4.29335	1.14074	-3.76365	0.000167448	0.003533
ENSG00000118160	solute carrier family 8 member A2 [Source:HGNC Symbol;Acc:HGNC:11069]	19	47428017	47471893	-1	SLC8A2	6543	1105.83	5.17766	1.37654	3.76137	0.000168987	0.00356083
ENSG00000072952	inositol 1,4,5-triphosphate receptor associated 1 [Source:HGNC Symbol;Acc:HGNC:7237]	11	10573091	10693988	-1	IRAG1	10335	174.523	4.98978	1.32788	3.7577	0.000171485	0.00360877
ENSG00000137393	ring finger protein 144B [Source:HGNC Symbol;Acc:HGNC:21578]	6	18387350	18468870	1	RNF144B	255488	89.7069	-5.69335	1.51624	-3.75492	0.0001734	0.0036396
ENSG00000179407	DnaJ heat shock protein family (Hsp40) member B8 [Source:HGNC Symbol;Acc:HGNC:23699]	3	128462439	128467248	-1	DNAJB8	165721	31.4408	7.65849	2.03952	3.75504	0.000173315	0.0036396
ENSG00000009709	paired box 7 [Source:HGNC Symbol;Acc:HGNC:8621]	1	18630846	18748866	1	PAX7	5081	91.0471	9.19271	2.45206	3.74897	0.000177564	0.00372217
ENSG00000123737	exosome component 9 [Source:HGNC Symbol;Acc:HGNC:9137]	4	121801318	121817021	1	EXOSC9	5393	4810.3	-1.1102	0.296229	-3.74778	0.000178408	0.00373502
ENSG00000123999	inhibin subunit alpha [Source:HGNC Symbol;Acc:HGNC:6065]	2	219569162	219575711	1	INHA	3623	154.632	5.24878	1.40095	3.74658	0.000179259	0.003748
ENSG00000166889	PAT1 homolog 1, processing body mRNA decay factor [Source:HGNC Symbol;Acc:HGNC:26721]	11	59636716	59669037	-1	PATL1	219988	3105.56	-1.08184	0.288958	-3.74393	0.000181165	0.00378295
ENSG00000076351	solute carrier family 46 member 1 [Source:HGNC Symbol;Acc:HGNC:30521]	17	28394642	28407197	-1	SLC46A1	113235	1885.23	1.30732	0.349236	3.74337	0.000181567	0.00378646
ENSG00000254402	leucine rich repeat containing 24 [Source:HGNC Symbol;Acc:HGNC:28947]	8	144522388	144527033	-1	LRRC24	441381	930.021	2.14722	0.574012	3.74073	0.000183486	0.00382156
ENSG00000105278	zinc finger RNA binding protein 2 [Source:HGNC Symbol;Acc:HGNC:29189]	19	3804024	3869038	-1	ZFR2	23217	130.39	9.70925	2.59911	3.73561	0.000187264	0.00389523
ENSG00000147526	transforming acidic coiled-coil containing protein 1 [Source:HGNC Symbol;Acc:HGNC:11522]	8	38728186	38853028	1	TACC1	6867	1995.21	-2.09192	0.560331	-3.73336	0.000188944	0.00392515
ENSG00000197879	myosin IC [Source:HGNC Symbol;Acc:HGNC:7597]	17	1464186	1492686	-1	MYO1C	4641	5793.17	-2.37545	0.636383	-3.73273	0.000189414	0.00392985
ENSG00000162873	kelch domain containing 8A [Source:HGNC Symbol;Acc:HGNC:25573]	1	205336061	205357090	-1	KLHDC8A	55220	776.664	5.35771	1.43553	3.73221	0.000189809	0.00393301
ENSG00000162654	guanylate binding protein 4 [Source:HGNC Symbol;Acc:HGNC:20480]	1	89181144	89198942	-1	GBP4	115361	137.48	9.78678	2.62435	3.72922	0.000192077	0.00397492
ENSG00000186868	microtubule associated protein tau [Source:HGNC Symbol;Acc:HGNC:6893]	17	45894527	46028334	1	MAPT	4137	5967.38	3.23104	0.867269	3.72553	0.000194904	0.00402826
ENSG00000134107	basic helix-loop-helix family member e40 [Source:HGNC Symbol;Acc:HGNC:1046]	3	4979437	4985323	1	BHLHE40	8553	746.139	-3.60336	0.967904	-3.72285	0.000196984	0.00406089
ENSG00000138622	hyperpolarization activated cyclic nucleotide gated potassium channel 4 [Source:HGNC Symbol;Acc:HGNC:16882]	15	73319859	73368958	-1	HCN4	10021	382.518	6.40138	1.71948	3.72285	0.000196984	0.00406089
ENSG00000274386	transmembrane protein 269 [Source:HGNC Symbol;Acc:HGNC:52381]	1	42785007	42816619	1	TMEM269	100129924	47.0256	2.10416	0.565262	3.72245	0.000197302	0.00406225
ENSG00000122779	tripartite motif containing 24 [Source:HGNC Symbol;Acc:HGNC:11812]	7	138460259	138589996	1	TRIM24	8805	8074.33	1.57543	0.423611	3.71904	0.000199982	0.00411222
ENSG00000102024	plastin 3 [Source:HGNC Symbol;Acc:HGNC:9091]	X	115561174	115650861	1	PLS3	5358	5501.65	-3.07761	0.827641	-3.71853	0.000200382	0.00411522
ENSG00000151025	G protein-coupled receptor 158 [Source:HGNC Symbol;Acc:HGNC:23689]	10	25174802	25602229	1	GPR158	57512	1169.32	4.14479	1.11544	3.71585	0.000202525	0.00415394
ENSG00000110888	caprin family member 2 [Source:HGNC Symbol;Acc:HGNC:21259]	12	30709552	30754951	-1	CAPRIN2	65981	3138.92	-1.27016	0.341949	-3.71448	0.000203619	0.0041711
ENSG00000189409	matrix metallopeptidase 23B [Source:HGNC Symbol;Acc:HGNC:7171]	1	1632163	1635263	1	MMP23B	8510	131.028	-2.93408	0.790297	-3.71263	0.000205113	0.00419639
ENSG00000159708	leucine rich repeat containing 36 [Source:HGNC Symbol;Acc:HGNC:25615]	16	67326798	67385204	1	LRRC36	55282	23.8278	7.25171	1.9551	3.70914	0.000207968	0.00424942
ENSG00000267060	prostaglandin E synthase 3 like [Source:HGNC Symbol;Acc:HGNC:43943]	17	42968088	42980433	-1	PTGES3L	100885848	303.461	2.45859	0.663012	3.70822	0.000208725	0.00425952
ENSG00000110675	ELMO domain containing 1 [Source:HGNC Symbol;Acc:HGNC:25334]	11	107591091	107666779	1	ELMOD1	55531	59.0827	8.56909	2.31128	3.7075	0.000209313	0.00426614
ENSG00000172794	RAB37, member RAS oncogene family [Source:HGNC Symbol;Acc:HGNC:30268]	17	74670578	74747335	1	RAB37	326624	312.259	7.69175	2.07536	3.70622	0.000210374	0.00428237
ENSG00000157227	matrix metallopeptidase 14 [Source:HGNC Symbol;Acc:HGNC:7160]	14	22836560	22849041	1	MMP14	4323	972.665	-5.26429	1.42059	-3.7057	0.000210806	0.00428576
ENSG00000105974	caveolin 1 [Source:HGNC Symbol;Acc:HGNC:1527]	7	116524994	116561179	1	CAV1	857	1003.89	-9.26835	2.50678	-3.69731	0.000217895	0.00441878
ENSG00000125354	septin 6 [Source:HGNC Symbol;Acc:HGNC:15848]	X	119615724	119693370	-1	SEPTIN6	23157	11560.4	2.52184	0.682068	3.69734	0.000217874	0.00441878
ENSG00000087085	acetylcholinesterase (Cartwright blood group) [Source:HGNC Symbol;Acc:HGNC:108]	7	100889994	100896974	-1	ACHE	43	706.385	6.64924	1.80189	3.69014	0.00022413	0.00453955
ENSG00000138193	phospholipase C epsilon 1 [Source:HGNC Symbol;Acc:HGNC:17175]	10	93993931	94332823	1	PLCE1	51196	1340.54	-2.57973	0.699528	-3.68782	0.000226184	0.00456971
ENSG00000174600	chemerin chemokine-like receptor 1 [Source:HGNC Symbol;Acc:HGNC:2121]	12	108288044	108339317	-1	CMKLR1	1240	54.766	8.45964	2.29378	3.68809	0.000225947	0.00456971
ENSG00000179331	RAB39A, member RAS oncogene family [Source:HGNC Symbol;Acc:HGNC:16521]	11	107928448	107963482	1	RAB39A	54734	662.073	4.04058	1.09622	3.68591	0.000227887	0.00459837
ENSG00000146950	shroom family member 2 [Source:HGNC Symbol;Acc:HGNC:630]	X	9786429	9949443	1	SHROOM2	357	1087.76	-4.37643	1.18794	-3.68406	0.00022955	0.00462617
ENSG00000010319	semaphorin 3G [Source:HGNC Symbol;Acc:HGNC:30400]	3	52433035	52445103	-1	SEMA3G	56920	142.535	3.96385	1.07666	3.68161	0.000231762	0.00465914
ENSG00000184156	potassium voltage-gated channel subfamily Q member 3 [Source:HGNC Symbol;Acc:HGNC:6297]	8	132120859	132481095	-1	KCNQ3	3786	642.165	6.71383	1.82349	3.68185	0.000231548	0.00465914
ENSG00000147251	dedicator of cytokinesis 11 [Source:HGNC Symbol;Acc:HGNC:23483]	X	118495815	118686163	1	DOCK11	139818	1874.69	2.47346	0.672144	3.67996	0.000233271	0.00468364
ENSG00000173452	transmembrane protein 196 [Source:HGNC Symbol;Acc:HGNC:22431]	7	19719315	19773617	-1	TMEM196	256130	294.28	6.17161	1.67774	3.67853	0.000234587	0.00470423
ENSG00000205670	small integral membrane protein 11A [Source:HGNC Symbol;Acc:HGNC:1293]	21	34375480	34416961	1	SMIM11A	54065	155.148	-2.8011	0.761987	-3.67604	0.000236882	0.00474437
ENSG00000106327	transferrin receptor 2 [Source:HGNC Symbol;Acc:HGNC:11762]	7	100620416	100642779	-1	TFR2	7036	398.33	4.26053	1.15978	3.67358	0.00023918	0.00478449
ENSG00000147041	synaptotagmin like 5 [Source:HGNC Symbol;Acc:HGNC:15589]	X	38006553	38128819	1	SYTL5	94122	37.4715	-5.05666	1.37698	-3.67229	0.000240388	0.00480272
ENSG00000198354	DDB1 and CUL4 associated factor 12 like 2 [Source:HGNC Symbol;Acc:HGNC:32950]	X	126163499	126166289	-1	DCAF12L2	340578	104.136	9.38604	2.55698	3.67075	0.000241838	0.00482573
ENSG00000177103	DS cell adhesion molecule like 1 [Source:HGNC Symbol;Acc:HGNC:14656]	11	117427772	117817525	-1	DSCAML1	57453	280.388	4.91675	1.33977	3.66985	0.000242692	0.0048368
ENSG00000110880	coronin 1C [Source:HGNC Symbol;Acc:HGNC:2254]	12	108645109	108731526	-1	CORO1C	23603	11658.9	-1.58007	0.430819	-3.6676	0.000244834	0.0048735
ENSG00000162552	Wnt family member 4 [Source:HGNC Symbol;Acc:HGNC:12783]	1	22117313	22143969	-1	WNT4	54361	101.763	5.84339	1.59403	3.6658	0.000246571	0.00490204
ENSG00000142694	eva-1 homolog B [Source:HGNC Symbol;Acc:HGNC:25558]	1	36322031	36324154	-1	EVA1B	55194	192.661	-2.46915	0.674291	-3.66185	0.000250399	0.00496594
ENSG00000184368	MAP7 domain containing 2 [Source:HGNC Symbol;Acc:HGNC:25899]	X	20006713	20116907	-1	MAP7D2	256714	1670.64	5.82957	1.59192	3.66198	0.000250277	0.00496594
ENSG00000169908	transmembrane 4 L six family member 1 [Source:HGNC Symbol;Acc:HGNC:11853]	3	149369022	149377692	-1	TM4SF1	4071	1137.68	-8.8363	2.41355	-3.66111	0.000251122	0.00497419
ENSG00000138758	septin 11 [Source:HGNC Symbol;Acc:HGNC:25589]	4	76949751	77040384	1	SEPTIN11	55752	15654	-1.49756	0.409331	-3.65855	0.000253646	0.00501804
ENSG00000005884	integrin subunit alpha 3 [Source:HGNC Symbol;Acc:HGNC:6139]	17	50055968	50090481	1	ITGA3	3675	2949.62	-5.14711	1.40716	-3.65781	0.000254382	0.00502108
ENSG00000165028	nipsnap homolog 3B [Source:HGNC Symbol;Acc:HGNC:23641]	9	104764129	104777764	1	NIPSNAP3B	55335	312.632	3.86507	1.05667	3.65777	0.00025442	0.00502108
ENSG00000050405	LIM domain and actin binding 1 [Source:HGNC Symbol;Acc:HGNC:24636]	12	50175788	50283546	-1	LIMA1	51474	6421.42	-2.65683	0.726848	-3.65527	0.000256913	0.00505793
ENSG00000101282	R-spondin 4 [Source:HGNC Symbol;Acc:HGNC:16175]	20	958452	1002311	-1	RSPO4	343637	571.214	8.74944	2.39361	3.65534	0.000256845	0.00505793
ENSG00000128340	Rac family small GTPase 2 [Source:HGNC Symbol;Acc:HGNC:9802]	22	37225270	37244448	-1	RAC2	5880	346.346	6.0737	1.66357	3.651	0.000261225	0.00513659
ENSG00000168807	syntrophin beta 2 [Source:HGNC Symbol;Acc:HGNC:11169]	16	69187129	69309052	1	SNTB2	6645	2077.66	-1.23599	0.338574	-3.65059	0.000261643	0.00513856
ENSG00000288698	novel protein	3	179604807	179784179	1	AC007687.1		41.2778	3.42877	0.940214	3.64679	0.000265534	0.00520866
ENSG00000162746	Fc receptor like B [Source:HGNC Symbol;Acc:HGNC:26431]	1	161721563	161728143	1	FCRLB	127943	20.0533	7.00798	1.9257	3.63919	0.000273498	0.00535837
ENSG00000100433	potassium two pore domain channel subfamily K member 10 [Source:HGNC Symbol;Acc:HGNC:6273]	14	88180103	88326907	-1	KCNK10	54207	410.521	7.13626	1.96185	3.63751	0.000275286	0.00538689
ENSG00000145721	limb and CNS expressed 1 [Source:HGNC Symbol;Acc:HGNC:18581]	5	97091867	97142753	-1	LIX1	167410	1837.31	-5.15247	1.41704	-3.63609	0.000276811	0.00541018
ENSG00000106113	corticotropin releasing hormone receptor 2 [Source:HGNC Symbol;Acc:HGNC:2358]	7	30651942	30700129	-1	CRHR2	1395	56.2104	5.6659	1.55848	3.63554	0.000277396	0.00541509
ENSG00000128564	VGF nerve growth factor inducible [Source:HGNC Symbol;Acc:HGNC:12684]	7	101162509	101165569	-1	VGF	7425	12098.3	4.31451	1.18699	3.63484	0.000278156	0.00542338
ENSG00000102001	calcium voltage-gated channel subunit alpha1 F [Source:HGNC Symbol;Acc:HGNC:1393]	X	49205063	49233371	-1	CACNA1F	778	63.0301	6.28982	1.73102	3.63359	0.00027951	0.00543544
ENSG00000176749	cyclin dependent kinase 5 regulatory subunit 1 [Source:HGNC Symbol;Acc:HGNC:1775]	17	32486993	32491253	1	CDK5R1	8851	2600.87	2.61326	0.719245	3.63333	0.000279782	0.00543544
ENSG00000181234	transmembrane protein 132C [Source:HGNC Symbol;Acc:HGNC:25436]	12	128267403	128707915	1	TMEM132C	92293	432.524	7.90634	2.17574	3.63386	0.000279209	0.00543544
ENSG00000197019	SERTA domain containing 1 [Source:HGNC Symbol;Acc:HGNC:17932]	19	40421589	40425992	-1	SERTAD1	29950	351.988	-2.82523	0.777715	-3.63273	0.000280437	0.00544162
ENSG00000137331	immediate early response 3 [Source:HGNC Symbol;Acc:HGNC:5392]	6	30743199	30744548	-1	IER3	8870	513.948	-3.73454	1.02859	-3.63074	0.000282609	0.00547721
ENSG00000198001	interleukin 1 receptor associated kinase 4 [Source:HGNC Symbol;Acc:HGNC:17967]	12	43758944	43789543	1	IRAK4	51135	578.509	-1.80822	0.498876	-3.62459	0.000289417	0.00560243
ENSG00000070748	choline O-acetyltransferase [Source:HGNC Symbol;Acc:HGNC:1912]	10	49609095	49667942	1	CHAT	1103	195.444	5.07575	1.40182	3.62082	0.00029367	0.00567374
ENSG00000135862	laminin subunit gamma 1 [Source:HGNC Symbol;Acc:HGNC:6492]	1	183023420	183145592	1	LAMC1	3915	13404.1	-1.77943	0.491459	-3.6207	0.000293802	0.00567374
ENSG00000132561	matrilin 2 [Source:HGNC Symbol;Acc:HGNC:6908]	8	97868840	98036724	1	MATN2	4147	796.276	-3.67467	1.01511	-3.61998	0.00029463	0.00568295
ENSG00000104903	LYL1 basic helix-loop-helix family member [Source:HGNC Symbol;Acc:HGNC:6734]	19	13099033	13103161	-1	LYL1	4066	246.343	5.56952	1.53932	3.61816	0.000296708	0.00571622
ENSG00000174871	cornichon family AMPA receptor auxiliary protein 2 [Source:HGNC Symbol;Acc:HGNC:28744]	11	66278175	66285301	1	CNIH2	254263	2162.66	2.17207	0.600988	3.61417	0.000301313	0.00579804
ENSG00000154478	G protein-coupled receptor 26 [Source:HGNC Symbol;Acc:HGNC:4481]	10	123666355	123697399	1	GPR26	2849	55.8514	8.48735	2.34885	3.61341	0.000302195	0.00580811
ENSG00000130957	fructose-bisphosphatase 2 [Source:HGNC Symbol;Acc:HGNC:3607]	9	94558720	94593824	-1	FBP2	8789	40.6976	4.18586	1.16014	3.60808	0.000308477	0.0059218
ENSG00000162909	calpain 2 [Source:HGNC Symbol;Acc:HGNC:1479]	1	223701593	223776018	1	CAPN2	824	8210.79	-2.15426	0.597675	-3.6044	0.00031288	0.00599922
ENSG00000100345	myosin heavy chain 9 [Source:HGNC Symbol;Acc:HGNC:7579]	22	36281280	36387967	-1	MYH9	4627	29176.1	-2.17422	0.603369	-3.60346	0.000314004	0.00601365
ENSG00000111291	G protein-coupled receptor class C group 5 member D [Source:HGNC Symbol;Acc:HGNC:13310]	12	12940775	12952147	-1	GPRC5D	55507	27.7184	7.47361	2.07588	3.60022	0.000317947	0.00608196
ENSG00000163499	crystallin beta A2 [Source:HGNC Symbol;Acc:HGNC:2395]	2	218990189	218993422	-1	CRYBA2	1412	27.8874	7.48463	2.07969	3.59891	0.000319555	0.00610377
ENSG00000180044	chromosome 3 open reading frame 80 [Source:HGNC Symbol;Acc:HGNC:40048]	3	160225422	160228213	1	C3orf80	401097	441.06	4.76129	1.32307	3.59868	0.000319842	0.00610377
ENSG00000100604	chromogranin A [Source:HGNC Symbol;Acc:HGNC:1929]	14	92923150	92935285	1	CHGA	1113	68143.5	4.85085	1.34873	3.59661	0.000322388	0.00613067
ENSG00000144843	ADP-ribosylarginine hydrolase [Source:HGNC Symbol;Acc:HGNC:269]	3	119579268	119589945	1	ADPRH	141	53.9735	8.44082	2.34681	3.59671	0.000322265	0.00613067
ENSG00000174343	cholinergic receptor nicotinic alpha 9 subunit [Source:HGNC Symbol;Acc:HGNC:14079]	4	40335333	40355217	1	CHRNA9	55584	146.74	-6.31767	1.75647	-3.59679	0.000322164	0.00613067
ENSG00000173926	membrane associated ring-CH-type finger 3 [Source:HGNC Symbol;Acc:HGNC:28728]	5	126867714	127030558	-1	MARCHF3	115123	282.509	-3.61319	1.00484	-3.59578	0.000323424	0.00614317
ENSG00000240694	PNMA family member 2 [Source:HGNC Symbol;Acc:HGNC:9159]	8	26504701	26514092	-1	PNMA2	10687	8537.36	3.08525	0.858806	3.59249	0.000327536	0.00621397
ENSG00000068323	transcription factor binding to IGHM enhancer 3 [Source:HGNC Symbol;Acc:HGNC:11752]	X	49028726	49043410	-1	TFE3	7030	2489.73	-1.22919	0.342222	-3.59179	0.00032841	0.00621401
ENSG00000154645	chondrolectin [Source:HGNC Symbol;Acc:HGNC:17807]	21	17901263	18267373	1	CHODL	140578	524.955	5.86888	1.63393	3.59189	0.00032829	0.00621401
ENSG00000154975	carbonic anhydrase 10 [Source:HGNC Symbol;Acc:HGNC:1369]	17	51630313	52160017	-1	CA10	56934	101.204	7.14521	1.98944	3.59157	0.00032869	0.00621401
ENSG00000110811	prolyl 3-hydroxylase 3 [Source:HGNC Symbol;Acc:HGNC:19318]	12	6828407	6839847	1	P3H3	10536	3508.38	-1.05117	0.293225	-3.58487	0.000337248	0.00636836
ENSG00000185559	delta like non-canonical Notch ligand 1 [Source:HGNC Symbol;Acc:HGNC:2907]	14	100725705	100738224	1	DLK1	8788	42505.5	7.69182	2.1525	3.57343	0.000352336	0.00664552
ENSG00000130675	motor neuron and pancreas homeobox 1 [Source:HGNC Symbol;Acc:HGNC:4979]	7	156994051	157010663	-1	MNX1	3110	330.615	8.33974	2.33546	3.57092	0.00035573	0.00670172
ENSG00000023171	GRAM domain containing 1B [Source:HGNC Symbol;Acc:HGNC:29214]	11	123358428	123627774	1	GRAMD1B	57476	844.873	0.953051	0.26701	3.56934	0.000357878	0.00673435
ENSG00000169213	RAB3B, member RAS oncogene family [Source:HGNC Symbol;Acc:HGNC:9778]	1	51907956	51990700	-1	RAB3B	5865	2901.87	-2.93948	0.823817	-3.56812	0.000359551	0.00675797
ENSG00000136960	ectonucleotide pyrophosphatase/phosphodiesterase 2 [Source:HGNC Symbol;Acc:HGNC:3357]	8	119557086	119673453	-1	ENPP2	5168	8451.93	6.29589	1.765	3.56708	0.000360978	0.0067719
ENSG00000164708	phosphoglycerate mutase 2 [Source:HGNC Symbol;Acc:HGNC:8889]	7	44062727	44065567	-1	PGAM2	5224	216.823	7.08677	1.98677	3.56697	0.000361129	0.0067719
ENSG00000179588	zinc finger protein, FOG family member 1 [Source:HGNC Symbol;Acc:HGNC:19762]	16	88453280	88537031	1	ZFPM1	161882	2739.93	2.57786	0.722941	3.5658	0.000362748	0.0067944
ENSG00000165527	ADP ribosylation factor 6 [Source:HGNC Symbol;Acc:HGNC:659]	14	49893082	49897054	1	ARF6	382	6738.34	-1.33758	0.375324	-3.5638	0.000365523	0.00683846
ENSG00000258677	novel protein, UBE2W-STAU2 readthrough	8	73688691	73878854	-1	AC022826.2		40.2119	8.01341	2.249	3.5631	0.000366502	0.00684885
ENSG00000122584	neurexophilin 1 [Source:HGNC Symbol;Acc:HGNC:20693]	7	8433609	8752961	1	NXPH1	30010	508.883	4.63858	1.30274	3.56062	0.000369979	0.00690584
ENSG00000034152	mitogen-activated protein kinase kinase 3 [Source:HGNC Symbol;Acc:HGNC:6843]	17	21284672	21315232	1	MAP2K3	5606	1321.74	-1.73741	0.488394	-3.5574	0.000374539	0.00698292
ENSG00000125531	fibronectin type III domain containing 11 [Source:HGNC Symbol;Acc:HGNC:28764]	20	63547891	63556695	1	FNDC11	79025	105.533	4.49111	1.26287	3.55627	0.000376157	0.007005
ENSG00000138669	protein kinase cGMP-dependent 2 [Source:HGNC Symbol;Acc:HGNC:9416]	4	81087370	81215117	-1	PRKG2	5593	214.533	5.65281	1.59059	3.55392	0.000379534	0.00705978
ENSG00000102271	kelch like family member 4 [Source:HGNC Symbol;Acc:HGNC:6355]	X	87517409	87670050	1	KLHL4	56062	128.163	-9.48266	2.66926	-3.55255	0.000381522	0.0070886
ENSG00000171224	family with sequence similarity 241 member B [Source:HGNC Symbol;Acc:HGNC:23519]	10	69630247	69633596	1	FAM241B	219738	866.687	1.63217	0.459788	3.54984	0.000385461	0.00715357
ENSG00000213145	cysteine rich protein 1 [Source:HGNC Symbol;Acc:HGNC:2360]	14	105486317	105488947	1	CRIP1	1396	250.271	4.63869	1.30719	3.54861	0.000387277	0.00717904
ENSG00000284308	chromosome 2 open reading frame 81 [Source:HGNC Symbol;Acc:HGNC:34350]	2	74414176	74421591	-1	C2orf81	388963	855.39	2.25491	0.635983	3.54554	0.000391804	0.00725465
ENSG00000108622	intercellular adhesion molecule 2 [Source:HGNC Symbol;Acc:HGNC:5345]	17	64002594	64020634	-1	ICAM2	3384	414.032	6.99175	1.97293	3.54385	0.000394336	0.00729318
ENSG00000006062	mitogen-activated protein kinase kinase kinase 14 [Source:HGNC Symbol;Acc:HGNC:6853]	17	45263119	45317029	-1	MAP3K14	9020	968.092	-2.0947	0.591456	-3.5416	0.000397709	0.00734516
ENSG00000111344	RAS protein activator like 1 [Source:HGNC Symbol;Acc:HGNC:9873]	12	113098819	113136239	-1	RASAL1	8437	26.5212	7.40961	2.0923	3.54137	0.000398054	0.00734516
ENSG00000144802	NFKB inhibitor zeta [Source:HGNC Symbol;Acc:HGNC:29805]	3	101827991	101861022	1	NFKBIZ	64332	430.866	-3.4821	0.983368	-3.541	0.000398621	0.00734724
ENSG00000067646	zinc finger protein Y-linked [Source:HGNC Symbol;Acc:HGNC:12870]	Y	2935281	2982506	1	ZFY	7544	280.679	10.8165	3.05494	3.54065	0.00039914	0.00734845
ENSG00000162543	UBX domain protein 10 [Source:HGNC Symbol;Acc:HGNC:26354]	1	20186096	20196050	1	UBXN10	127733	82.4289	9.04911	2.55794	3.53766	0.000403696	0.00742389
ENSG00000137076	talin 1 [Source:HGNC Symbol;Acc:HGNC:11845]	9	35696948	35732195	-1	TLN1	7094	17244.2	-1.4857	0.420029	-3.53714	0.000404485	0.00742994
ENSG00000183092	brain enriched guanylate kinase associated [Source:HGNC Symbol;Acc:HGNC:24163]	14	100537147	100587413	-1	BEGAIN	57596	2353.27	5.51192	1.55942	3.53459	0.00040841	0.00749055
ENSG00000204941	pregnancy specific beta-1-glycoprotein 5 [Source:HGNC Symbol;Acc:HGNC:9522]	19	43166256	43186536	-1	PSG5	5673	273.023	-12.5131	3.54038	-3.53439	0.00040871	0.00749055
ENSG00000198692	eukaryotic translation initiation factor 1A Y-linked [Source:HGNC Symbol;Acc:HGNC:3252]	Y	20575776	20593154	1	EIF1AY	9086	788.802	10.2369	2.89767	3.53279	0.000411192	0.00752751
ENSG00000284874	novel transcript	22	19717220	19724772	1	AC000093.1		4879.73	1.86017	0.52659	3.53248	0.000411682	0.00752796
ENSG00000145681	hyaluronan and proteoglycan link protein 1 [Source:HGNC Symbol;Acc:HGNC:2380]	5	83637805	83720855	-1	HAPLN1	1404	1547.08	-15.9192	4.50858	-3.53086	0.000414211	0.00756567
ENSG00000146411	solute carrier family 2 member 12 [Source:HGNC Symbol;Acc:HGNC:18067]	6	133987581	134052624	-1	SLC2A12	154091	97.9239	-4.90465	1.39	-3.52854	0.000417863	0.00762377
ENSG00000169918	OTU deubiquitinase 7A [Source:HGNC Symbol;Acc:HGNC:20718]	15	31475398	31870789	-1	OTUD7A	161725	607.815	2.09975	0.595153	3.52808	0.000418586	0.00762835
ENSG00000181652	autophagy related 9B [Source:HGNC Symbol;Acc:HGNC:21899]	7	151012209	151024499	-1	ATG9B	285973	424.035	2.70173	0.76597	3.52721	0.000419971	0.00764498
ENSG00000072133	ribosomal protein S6 kinase A6 [Source:HGNC Symbol;Acc:HGNC:10435]	X	84058346	84188199	-1	RPS6KA6	27330	2786.96	2.44399	0.693884	3.52219	0.000427999	0.00778238
ENSG00000130762	Rho guanine nucleotide exchange factor 16 [Source:HGNC Symbol;Acc:HGNC:15515]	1	3454665	3481113	1	ARHGEF16	27237	83.8783	9.07426	2.577	3.52125	0.000429525	0.00779358
ENSG00000133101	cyclin A1 [Source:HGNC Symbol;Acc:HGNC:1577]	13	36431520	36442870	1	CCNA1	8900	164.923	4.99584	1.4189	3.52092	0.00043006	0.00779358
ENSG00000169756	LIM zinc finger domain containing 1 [Source:HGNC Symbol;Acc:HGNC:6616]	2	108534355	108687246	1	LIMS1	3987	4003.04	-1.20824	0.343161	-3.52091	0.000430061	0.00779358
ENSG00000107147	potassium sodium-activated channel subfamily T member 1 [Source:HGNC Symbol;Acc:HGNC:18865]	9	135702185	135795508	1	KCNT1	57582	1235.26	7.01623	1.99354	3.51948	0.000432398	0.00781843
ENSG00000128408	RIB43A domain with coiled-coils 2 [Source:HGNC Symbol;Acc:HGNC:13241]	22	45413693	45432509	1	RIBC2	26150	78.3446	8.97569	2.55026	3.51952	0.000432327	0.00781843
ENSG00000116157	glutathione peroxidase 7 [Source:HGNC Symbol;Acc:HGNC:4559]	1	52602371	52609051	1	GPX7	2882	866.459	6.7293	1.91267	3.51828	0.000434349	0.00784495
ENSG00000069011	paired like homeodomain 1 [Source:HGNC Symbol;Acc:HGNC:9004]	5	135027734	135034813	-1	PITX1	5307	926.743	8.8181	2.50963	3.51371	0.000441896	0.00797235
ENSG00000075643	molybdenum cofactor sulfurase [Source:HGNC Symbol;Acc:HGNC:18234]	18	36187497	36272157	1	MOCOS	55034	21.4525	-3.86089	1.09909	-3.51282	0.000443382	0.00799025
ENSG00000155792	DEP domain containing MTOR interacting protein [Source:HGNC Symbol;Acc:HGNC:22953]	8	119873717	120050918	1	DEPTOR	64798	335.806	3.39031	0.965338	3.51205	0.000444672	0.00800459
ENSG00000009790	TRAF3 interacting protein 3 [Source:HGNC Symbol;Acc:HGNC:30766]	1	209756032	209782320	1	TRAF3IP3	80342	109.483	-7.98834	2.27512	-3.51117	0.000446136	0.00801466
ENSG00000111676	atrophin 1 [Source:HGNC Symbol;Acc:HGNC:3033]	12	6924463	6942321	1	ATN1	1822	15911.4	-0.927048	0.264032	-3.51112	0.000446222	0.00801466
ENSG00000173175	adenylate cyclase 5 [Source:HGNC Symbol;Acc:HGNC:236]	3	123282296	123449090	-1	ADCY5	111	749.988	3.444	0.981074	3.51044	0.000447368	0.00802634
ENSG00000149922	T-box transcription factor 6 [Source:HGNC Symbol;Acc:HGNC:11605]	16	30085793	30091924	-1	TBX6	6911	143.977	2.68583	0.765175	3.51008	0.000447969	0.00802822
ENSG00000185650	ZFP36 ring finger protein like 1 [Source:HGNC Symbol;Acc:HGNC:1107]	14	68787660	68796253	-1	ZFP36L1	677	1033.14	-4.73082	1.34799	-3.50954	0.000448883	0.0080357
ENSG00000060138	Y-box binding protein 3 [Source:HGNC Symbol;Acc:HGNC:2428]	12	10699089	10723323	-1	YBX3	8531	1125.24	-7.84705	2.23641	-3.50877	0.000450177	0.00804996
ENSG00000172296	serine palmitoyltransferase long chain base subunit 3 [Source:HGNC Symbol;Acc:HGNC:16253]	20	13008972	13169103	1	SPTLC3	55304	120.701	-9.76906	2.78548	-3.50714	0.000452952	0.00809064
ENSG00000122585	neuropeptide Y [Source:HGNC Symbol;Acc:HGNC:7955]	7	24284188	24291862	1	NPY	4852	932.929	6.90676	1.97039	3.50528	0.00045612	0.00813825
ENSG00000075426	FOS like 2, AP-1 transcription factor subunit [Source:HGNC Symbol;Acc:HGNC:3798]	2	28392448	28417317	1	FOSL2	2355	3796.4	-2.81799	0.804147	-3.50433	0.000457762	0.00815856
ENSG00000160999	SH2B adaptor protein 2 [Source:HGNC Symbol;Acc:HGNC:17381]	7	102285091	102321711	1	SH2B2	10603	1153.73	2.03856	0.582193	3.50152	0.000462609	0.00823586
ENSG00000068615	receptor accessory protein 1 [Source:HGNC Symbol;Acc:HGNC:25786]	2	86213993	86338083	-1	REEP1	65055	982.496	2.96707	0.84744	3.50122	0.000463136	0.00823619
ENSG00000101871	midline 1 [Source:HGNC Symbol;Acc:HGNC:7095]	X	10445310	10833654	-1	MID1	4281	1308.26	-2.94428	0.841273	-3.4998	0.000465615	0.00826461
ENSG00000104368	plasminogen activator, tissue type [Source:HGNC Symbol;Acc:HGNC:9051]	8	42174718	42207709	-1	PLAT	5327	1508.05	-2.73745	0.782192	-3.49971	0.000465756	0.00826461
ENSG00000179528	ladybird homeobox 2 [Source:HGNC Symbol;Acc:HGNC:15525]	2	74497517	74503316	-1	LBX2	85474	415.217	3.34265	0.955353	3.49886	0.000467254	0.00828211
ENSG00000133083	doublecortin like kinase 1 [Source:HGNC Symbol;Acc:HGNC:2700]	13	35768652	36131382	-1	DCLK1	9201	2047.62	2.39198	0.683846	3.49783	0.000469055	0.00830495
ENSG00000133704	importin 8 [Source:HGNC Symbol;Acc:HGNC:9853]	12	30628988	30695869	-1	IPO8	10526	4900.35	-0.817791	0.234069	-3.49381	0.000476185	0.00839963
ENSG00000135298	adhesion G protein-coupled receptor B3 [Source:HGNC Symbol;Acc:HGNC:945]	6	68635282	69389506	1	ADGRB3	577	1703.62	2.64614	0.757417	3.49364	0.000476479	0.00839963
ENSG00000139914	fat storage inducing transmembrane protein 1 [Source:HGNC Symbol;Acc:HGNC:33714]	14	24130659	24132849	1	FITM1	161247	53.3108	4.60259	1.31741	3.49366	0.000476446	0.00839963
ENSG00000160963	collagen type XXVI alpha 1 chain [Source:HGNC Symbol;Acc:HGNC:18038]	7	101362875	101559024	1	COL26A1	136227	636.969	8.46087	2.4212	3.4945	0.000474954	0.00839963
ENSG00000106633	glucokinase [Source:HGNC Symbol;Acc:HGNC:4195]	7	44143213	44198170	-1	GCK	2645	140.275	6.20667	1.78077	3.48539	0.000491429	0.00865374
ENSG00000231824	A-kinase anchor inhibitor 1 [Source:HGNC Symbol;Acc:HGNC:28285]	18	5142911	5197503	-1	AKAIN1	642597	196.417	8.31063	2.3856	3.48367	0.000494588	0.00869991
ENSG00000169860	purinergic receptor P2Y1 [Source:HGNC Symbol;Acc:HGNC:8539]	3	152835131	152841439	1	P2RY1	5028	206.397	10.373	2.97853	3.48261	0.000496548	0.00872491
ENSG00000187905	leucine rich repeat containing 74B [Source:HGNC Symbol;Acc:HGNC:34301]	22	21045960	21064168	1	LRRC74B	400891	18.5307	3.12037	0.896758	3.47961	0.000502147	0.00881372
ENSG00000135902	cholinergic receptor nicotinic delta subunit [Source:HGNC Symbol;Acc:HGNC:1965]	2	232525993	232536667	1	CHRND	1144	109.599	7.1661	2.06039	3.47804	0.000505096	0.00885586
ENSG00000151967	schwannomin interacting protein 1 [Source:HGNC Symbol;Acc:HGNC:15678]	3	159839861	159897360	1	SCHIP1	29970	3519.58	2.84987	0.819466	3.47771	0.000505713	0.00885709
ENSG00000179750	apolipoprotein B mRNA editing enzyme catalytic subunit 3B [Source:HGNC Symbol;Acc:HGNC:17352]	22	38982347	38992804	1	APOBEC3B	9582	290.839	-5.3781	1.54671	-3.47712	0.000506831	0.00886707
ENSG00000196376	solute carrier family 35 member F1 [Source:HGNC Symbol;Acc:HGNC:21483]	6	117907264	118317676	1	SLC35F1	222553	630.783	6.55698	1.88607	3.47652	0.000507966	0.00887734
ENSG00000160321	zinc finger protein 208 [Source:HGNC Symbol;Acc:HGNC:12999]	19	21932958	22010949	-1	ZNF208	7757	85.5995	6.32293	1.8228	3.4688	0.00052278	0.00912637
ENSG00000158856	dematin actin binding protein [Source:HGNC Symbol;Acc:HGNC:3382]	8	22048995	22082527	1	DMTN	2039	811.397	2.58088	0.744311	3.46748	0.000525359	0.00916151
ENSG00000146013	GDNF family receptor alpha 3 [Source:HGNC Symbol;Acc:HGNC:4245]	5	138252380	138274621	-1	GFRA3	2676	89.6677	4.68698	1.35244	3.46559	0.000529073	0.00921634
ENSG00000117154	immunoglobin superfamily member 21 [Source:HGNC Symbol;Acc:HGNC:28246]	1	18107798	18378483	1	IGSF21	84966	96.0352	9.26929	2.67492	3.46526	0.000529714	0.00921759
ENSG00000107438	PDZ and LIM domain 1 [Source:HGNC Symbol;Acc:HGNC:2067]	10	95237572	95291012	-1	PDLIM1	9124	1288.06	5.09019	1.47003	3.46263	0.000534914	0.00929808
ENSG00000095637	sorbin and SH3 domain containing 1 [Source:HGNC Symbol;Acc:HGNC:14565]	10	95311771	95561414	-1	SORBS1	10580	1236.75	3.02026	0.873265	3.45858	0.000543031	0.00942904
ENSG00000222036	POTE ankyrin domain family member M [Source:HGNC Symbol;Acc:HGNC:37096]	14	18967434	19003752	1	POTEM	641455	354.941	8.80023	2.54545	3.45724	0.000545739	0.00946591
ENSG00000254656	retrotransposon Gag like 1 [Source:HGNC Symbol;Acc:HGNC:14665]	14	100879753	100903722	-1	RTL1	388015	3586.61	7.13767	2.06531	3.45598	0.000548291	0.00949999
ENSG00000137094	DnaJ heat shock protein family (Hsp40) member B5 [Source:HGNC Symbol;Acc:HGNC:14887]	9	34989641	34998900	1	DNAJB5	25822	2544.12	2.32384	0.672725	3.45436	0.000551601	0.00952674
ENSG00000168924	leucine zipper and EF-hand containing transmembrane protein 1 [Source:HGNC Symbol;Acc:HGNC:6556]	4	1811479	1856156	-1	LETM1	3954	5567.44	-1.12143	0.324607	-3.45472	0.000550861	0.00952674
ENSG00000182718	annexin A2 [Source:HGNC Symbol;Acc:HGNC:537]	15	60347134	60402883	-1	ANXA2	302	18226.2	-5.41958	1.56889	-3.4544	0.000551526	0.00952674
ENSG00000000971	complement factor H [Source:HGNC Symbol;Acc:HGNC:4883]	1	196652043	196747504	1	CFH	3075	151.785	-7.44421	2.15782	-3.44987	0.000560858	0.00967629
ENSG00000069869	NEDD4 E3 ubiquitin protein ligase [Source:HGNC Symbol;Acc:HGNC:7727]	15	55826922	55993660	-1	NEDD4	4734	1576.55	-1.96679	0.570169	-3.44949	0.00056165	0.00967963
ENSG00000117595	interferon regulatory factor 6 [Source:HGNC Symbol;Acc:HGNC:6121]	1	209785617	209806175	-1	IRF6	3664	603.415	5.84985	1.69629	3.44861	0.00056349	0.00970102
ENSG00000137491	solute carrier organic anion transporter family member 2B1 [Source:HGNC Symbol;Acc:HGNC:10962]	11	75100563	75206549	1	SLCO2B1	11309	52.1759	8.38971	2.43451	3.44616	0.000568614	0.00977884
ENSG00000106976	dynamin 1 [Source:HGNC Symbol;Acc:HGNC:2972]	9	128191655	128255248	1	DNM1	1759	9452.49	1.70884	0.496069	3.44476	0.00057157	0.00981922
ENSG00000080709	potassium calcium-activated channel subfamily N member 2 [Source:HGNC Symbol;Acc:HGNC:6291]	5	114055926	114496500	1	KCNN2	3781	371.432	4.74616	1.37886	3.44209	0.000577229	0.00990594
ENSG00000100097	galectin 1 [Source:HGNC Symbol;Acc:HGNC:6561]	22	37675636	37679802	1	LGALS1	3956	6749.62	-4.36388	1.26979	-3.43669	0.000588873	0.010095
ENSG00000102466	fibroblast growth factor 14 [Source:HGNC Symbol;Acc:HGNC:3671]	13	101710804	102402457	-1	FGF14	2259	1152.96	4.04721	1.1778	3.43626	0.000589813	0.0101005
ENSG00000165443	phytanoyl-CoA 2-hydroxylase interacting protein like [Source:HGNC Symbol;Acc:HGNC:29378]	10	59176643	59247774	1	PHYHIPL	84457	6961.28	3.15362	0.918699	3.4327	0.000597598	0.0102122
ENSG00000187122	slit guidance ligand 1 [Source:HGNC Symbol;Acc:HGNC:11085]	10	96998038	97185959	-1	SLIT1	6585	3053	4.7039	1.37024	3.43289	0.000597185	0.0102122
ENSG00000214595	EMAP like 6 [Source:HGNC Symbol;Acc:HGNC:35412]	2	54723499	54972025	1	EML6	400954	4355.87	4.24848	1.23795	3.43186	0.000599447	0.010233
ENSG00000087494	parathyroid hormone like hormone [Source:HGNC Symbol;Acc:HGNC:9607]	12	27958084	27972733	-1	PTHLH	5744	33.7174	-5.64366	1.64518	-3.43042	0.00060264	0.0102766
ENSG00000100060	MFNG O-fucosylpeptide 3-beta-N-acetylglucosaminyltransferase [Source:HGNC Symbol;Acc:HGNC:7038]	22	37469063	37486393	-1	MFNG	4242	124.11	7.71716	2.25056	3.429	0.000605817	0.0103199
ENSG00000073464	chloride voltage-gated channel 4 [Source:HGNC Symbol;Acc:HGNC:2022]	X	10156975	10237660	1	CLCN4	1183	1848.32	2.43175	0.709962	3.42519	0.000614375	0.0104437
ENSG00000168280	kinesin family member 5C [Source:HGNC Symbol;Acc:HGNC:6325]	2	148875227	149026759	1	KIF5C	3800	21872.1	1.88415	0.550082	3.42522	0.000614307	0.0104437
ENSG00000159403	complement C1r [Source:HGNC Symbol;Acc:HGNC:1246]	12	7080214	7092540	-1	C1R	715	174.635	-4.09879	1.19693	-3.42444	0.000616077	0.0104617
ENSG00000107562	C-X-C motif chemokine ligand 12 [Source:HGNC Symbol;Acc:HGNC:10672]	10	44370165	44386493	-1	CXCL12	6387	3852.31	-4.71632	1.37749	-3.42384	0.000617425	0.0104731
ENSG00000186106	ankyrin repeat domain 46 [Source:HGNC Symbol;Acc:HGNC:27229]	8	100509752	100559784	-1	ANKRD46	157567	2269.2	1.52841	0.446437	3.42357	0.000618046	0.0104731
ENSG00000204161	transmembrane protein 273 [Source:HGNC Symbol;Acc:HGNC:27274]	10	49154725	49188585	-1	TMEM273	170371	124.95	7.16167	2.09461	3.41909	0.000628307	0.0106359
ENSG00000172350	ATP binding cassette subfamily G member 4 [Source:HGNC Symbol;Acc:HGNC:13884]	11	119149052	119162653	1	ABCG4	64137	336.537	4.4187	1.29286	3.41777	0.000631365	0.0106765
ENSG00000095383	TBC1 domain family member 2 [Source:HGNC Symbol;Acc:HGNC:18026]	9	98199011	98255649	-1	TBC1D2	55357	465.892	-3.05407	0.893888	-3.41662	0.000634039	0.0107105
ENSG00000176769	transcription elongation regulator 1 like [Source:HGNC Symbol;Acc:HGNC:23533]	10	131092391	131311721	-1	TCERG1L	256536	114.763	7.00633	2.05111	3.41586	0.000635799	0.0107178
ENSG00000204179	protein tyrosine phosphatase non-receptor type 20 [Source:HGNC Symbol;Acc:HGNC:23423]	10	46911396	47002488	1	PTPN20	26095	60.2118	8.59605	2.51643	3.41596	0.000635564	0.0107178
ENSG00000166432	zinc finger matrin-type 1 [Source:HGNC Symbol;Acc:HGNC:29377]	X	101882288	101932079	-1	ZMAT1	84460	248.51	4.65189	1.36315	3.4126	0.000643465	0.0108358
ENSG00000177182	clavesin 1 [Source:HGNC Symbol;Acc:HGNC:23139]	8	61057158	61501645	1	CLVS1	157807	404.946	3.2072	0.940657	3.40953	0.000650743	0.010947
ENSG00000184009	actin gamma 1 [Source:HGNC Symbol;Acc:HGNC:144]	17	81509413	81523847	-1	ACTG1	71	199090	-1.72842	0.507382	-3.40654	0.000657921	0.0110562
ENSG00000177464	G protein-coupled receptor 4 [Source:HGNC Symbol;Acc:HGNC:4497]	19	45589764	45602212	-1	GPR4	2828	24.487	7.29503	2.14322	3.40377	0.000664632	0.0111574
ENSG00000118523	cellular communication network factor 2 [Source:HGNC Symbol;Acc:HGNC:2500]	6	131948176	131951372	-1	CCN2	1490	379.704	-8.17336	2.40199	-3.40274	0.000667136	0.0111763
ENSG00000159216	RUNX family transcription factor 1 [Source:HGNC Symbol;Acc:HGNC:10471]	21	34787801	36004667	-1	RUNX1	861	480.723	-5.72698	1.68295	-3.40294	0.000666651	0.0111763
ENSG00000063978	ring finger protein 4 [Source:HGNC Symbol;Acc:HGNC:10067]	4	2462220	2625320	1	RNF4	6047	4297.91	-1.24455	0.366064	-3.39981	0.000674334	0.0112852
ENSG00000129187	dCMP deaminase [Source:HGNC Symbol;Acc:HGNC:2710]	4	182890060	182917936	-1	DCTD	1635	3965.78	-1.33079	0.391573	-3.39857	0.00067739	0.0113246
ENSG00000008196	transcription factor AP-2 beta [Source:HGNC Symbol;Acc:HGNC:11743]	6	50818723	50847619	1	TFAP2B	7021	7112.19	6.63888	1.95372	3.39807	0.000678628	0.0113336
ENSG00000139209	solute carrier family 38 member 4 [Source:HGNC Symbol;Acc:HGNC:14679]	12	46764761	46832408	-1	SLC38A4	55089	15.5729	-7.90856	2.32806	-3.39707	0.000681123	0.0113635
ENSG00000163328	G protein-coupled receptor 155 [Source:HGNC Symbol;Acc:HGNC:22951]	2	174431571	174487094	-1	GPR155	151556	1637.35	2.56518	0.755437	3.39562	0.000684722	0.0114118
ENSG00000160801	parathyroid hormone 1 receptor [Source:HGNC Symbol;Acc:HGNC:9608]	3	46877721	46903799	1	PTH1R	5745	157.243	4.78887	1.41127	3.3933	0.000690563	0.0114973
ENSG00000137501	synaptotagmin like 2 [Source:HGNC Symbol;Acc:HGNC:15585]	11	85694224	85811159	-1	SYTL2	54843	286.223	-3.97463	1.17159	-3.39251	0.000692545	0.0115185
ENSG00000183160	transmembrane protein 119 [Source:HGNC Symbol;Acc:HGNC:27884]	12	108589851	108598320	-1	TMEM119	338773	2989.43	3.14536	0.927226	3.39223	0.000693269	0.0115187
ENSG00000151491	epidermal growth factor receptor pathway substrate 8 [Source:HGNC Symbol;Acc:HGNC:3420]	12	15620134	15882329	-1	EPS8	2059	1121.6	-4.46908	1.31836	-3.38988	0.000699244	0.0115941
ENSG00000164199	adhesion G protein-coupled receptor V1 [Source:HGNC Symbol;Acc:HGNC:17416]	5	90529344	91164437	1	ADGRV1	84059	332.294	5.14349	1.51724	3.39002	0.00069887	0.0115941
ENSG00000119669	interferon regulatory factor 2 binding protein like [Source:HGNC Symbol;Acc:HGNC:14282]	14	77024543	77028708	-1	IRF2BPL	64207	6578.44	1.1748	0.34673	3.38822	0.000703473	0.0116523
ENSG00000034510	thymosin beta 10 [Source:HGNC Symbol;Acc:HGNC:11879]	2	84905656	84906671	1	TMSB10	9168	32828.4	-1.97819	0.584095	-3.38675	0.000707249	0.0116909
ENSG00000110031	leupaxin [Source:HGNC Symbol;Acc:HGNC:14061]	11	58526871	58578220	-1	LPXN	9404	156.464	-2.0789	0.613794	-3.38697	0.000706701	0.0116909
ENSG00000172123	schlafen family member 12 [Source:HGNC Symbol;Acc:HGNC:25500]	17	35410922	35433283	-1	SLFN12	55106	24.9892	-7.89478	2.33303	-3.38392	0.000714598	0.0118004
ENSG00000196542	serine palmitoyltransferase small subunit B [Source:HGNC Symbol;Acc:HGNC:24045]	3	161344792	161372880	-1	SPTSSB	165679	182.9	5.64378	1.66815	3.38325	0.00071634	0.0118171
ENSG00000124493	glutamate metabotropic receptor 4 [Source:HGNC Symbol;Acc:HGNC:4596]	6	34018643	34155622	-1	GRM4	2914	169.832	6.02728	1.78221	3.38191	0.000719839	0.0118627
ENSG00000089169	rabphilin 3A [Source:HGNC Symbol;Acc:HGNC:17056]	12	112570380	112898881	1	RPH3A	22895	3683.72	6.10632	1.80597	3.38119	0.000721719	0.0118816
ENSG00000160161	cartilage intermediate layer protein 2 [Source:HGNC Symbol;Acc:HGNC:24213]	19	19538248	19546659	1	CILP2	148113	181.247	3.38818	1.00264	3.37925	0.00072684	0.0119537
ENSG00000109255	neuromedin U [Source:HGNC Symbol;Acc:HGNC:7859]	4	55595229	55636698	-1	NMU	10874	217.415	6.3908	1.8923	3.37727	0.000732088	0.0120156
ENSG00000137474	myosin VIIA [Source:HGNC Symbol;Acc:HGNC:7606]	11	77128246	77215241	1	MYO7A	4647	237.838	4.65291	1.3776	3.37755	0.00073135	0.0120156
ENSG00000130222	growth arrest and DNA damage inducible gamma [Source:HGNC Symbol;Acc:HGNC:4097]	9	89605012	89606555	1	GADD45G	10912	671.844	3.97561	1.1782	3.3743	0.000740043	0.0121339
ENSG00000164591	myozenin 3 [Source:HGNC Symbol;Acc:HGNC:18565]	5	150660882	150679368	1	MYOZ3	91977	306.578	6.16883	1.82917	3.37247	0.000744959	0.0122021
ENSG00000164308	endoplasmic reticulum aminopeptidase 2 [Source:HGNC Symbol;Acc:HGNC:29499]	5	96875986	96919703	1	ERAP2	64167	190.585	-3.98783	1.18264	-3.37197	0.000746313	0.0122119
ENSG00000186951	peroxisome proliferator activated receptor alpha [Source:HGNC Symbol;Acc:HGNC:9232]	22	46150521	46243756	1	PPARA	5465	1056.76	1.97947	0.587204	3.37101	0.000748932	0.0122424
ENSG00000157404	KIT proto-oncogene, receptor tyrosine kinase [Source:HGNC Symbol;Acc:HGNC:6342]	4	54657918	54740715	1	KIT	3815	472.21	7.31901	2.17288	3.36835	0.0007562	0.0123487
ENSG00000214530	StAR related lipid transfer domain containing 10 [Source:HGNC Symbol;Acc:HGNC:10666]	11	72754729	72794047	-1	STARD10	10809	1045.85	1.67261	0.497645	3.36106	0.000776448	0.0126666
ENSG00000156535	CD109 molecule [Source:HGNC Symbol;Acc:HGNC:21685]	6	73695785	73828316	1	CD109	135228	670.138	-6.69387	1.99229	-3.35989	0.000779739	0.0127075
ENSG00000095587	tolloid like 2 [Source:HGNC Symbol;Acc:HGNC:11844]	10	96364608	96513926	-1	TLL2	7093	32.1803	-3.43792	1.0235	-3.35898	0.000782302	0.0127363
ENSG00000167785	zinc finger protein 558 [Source:HGNC Symbol;Acc:HGNC:26422]	19	8806170	8832314	-1	ZNF558	148156	2113.74	1.43125	0.426133	3.35871	0.000783083	0.0127363
ENSG00000121653	mitogen-activated protein kinase 8 interacting protein 1 [Source:HGNC Symbol;Acc:HGNC:6882]	11	45885651	45906465	1	MAPK8IP1	9479	6662.09	1.80012	0.536066	3.35802	0.000785016	0.0127529
ENSG00000131788	protein inhibitor of activated STAT 3 [Source:HGNC Symbol;Acc:HGNC:16861]	1	145848522	145859836	-1	PIAS3	10401	1959	-1.52097	0.452968	-3.35779	0.000785677	0.0127529
ENSG00000184922	formin like 1 [Source:HGNC Symbol;Acc:HGNC:1212]	17	45221444	45247319	1	FMNL1	752	469.061	3.73713	1.11334	3.35667	0.000788881	0.012792
ENSG00000175161	cell adhesion molecule 2 [Source:HGNC Symbol;Acc:HGNC:29849]	3	84958989	86074429	1	CADM2	253559	653.403	4.4065	1.31323	3.35547	0.000792315	0.0128349
ENSG00000083454	purinergic receptor P2X 5 [Source:HGNC Symbol;Acc:HGNC:8536]	17	3672199	3696240	-1	P2RX5	5026	513.551	5.07848	1.51431	3.35367	0.000797471	0.0129055
ENSG00000182261	NLR family pyrin domain containing 10 [Source:HGNC Symbol;Acc:HGNC:21464]	11	7957537	7965426	-1	NLRP10	338322	42.3412	-12.5566	3.74911	-3.34923	0.000810364	0.013101
ENSG00000133138	TBC1 domain family member 8B [Source:HGNC Symbol;Acc:HGNC:24715]	X	106802673	106876150	1	TBC1D8B	54885	69.2135	-3.57953	1.06906	-3.3483	0.00081308	0.0131318
ENSG00000141744	phenylethanolamine N-methyltransferase [Source:HGNC Symbol;Acc:HGNC:9160]	17	39667981	39670475	1	PNMT	5409	101.963	5.14073	1.5357	3.3475	0.000815452	0.013157
ENSG00000241484	Rho GTPase activating protein 8 [Source:HGNC Symbol;Acc:HGNC:677]	22	44752558	44862788	1	ARHGAP8	23779	33.0928	7.73354	2.31151	3.34567	0.000820841	0.0132307
ENSG00000125814	NSF attachment protein beta [Source:HGNC Symbol;Acc:HGNC:15751]	20	23374519	23421519	-1	NAPB	63908	3033.06	1.4607	0.436731	3.34462	0.00082395	0.0132677
ENSG00000170498	KiSS-1 metastasis suppressor [Source:HGNC Symbol;Acc:HGNC:6341]	1	204190341	204196491	-1	KISS1	3814	51.2827	-9.59736	2.8701	-3.34391	0.000826067	0.0132885
ENSG00000090316	macrophage erythroblast attacher, E3 ubiquitin ligase [Source:HGNC Symbol;Acc:HGNC:13731]	4	1289887	1340147	1	MAEA	10296	4959.58	-0.826835	0.247313	-3.34327	0.00082796	0.0132925
ENSG00000178026	leucine rich repeat containing 75B [Source:HGNC Symbol;Acc:HGNC:33155]	22	24585620	24593208	-1	LRRC75B	388886	610.392	2.8424	0.850117	3.34354	0.000827154	0.0132925
ENSG00000181191	praja ring finger ubiquitin ligase 1 [Source:HGNC Symbol;Acc:HGNC:16648]	X	69160851	69165521	-1	PJA1	64219	3081.77	0.958002	0.286644	3.34213	0.000831367	0.013334
ENSG00000177875	coiled-coil domain containing 184 [Source:HGNC Symbol;Acc:HGNC:33749]	12	48183644	48185926	1	CCDC184	387856	422.247	4.32516	1.2944	3.34144	0.000833451	0.0133542
ENSG00000213889	protein phosphatase, Mg2+/Mn2+ dependent 1N (putative) [Source:HGNC Symbol;Acc:HGNC:26845]	19	45488777	45502510	1	PPM1N	147699	213.255	2.81852	0.843806	3.34025	0.000837027	0.0133982
ENSG00000206549	novel protein identical to PRSS50	3	46712115	46812574	-1	AC109583.1		37.9919	5.54514	1.66069	3.33905	0.000840652	0.013443
ENSG00000250366	TCL1 upstream neural differentiation-associated RNA [Source:HGNC Symbol;Acc:HGNC:44088]	14	95876392	95925663	1	TUNAR		627.489	5.82839	1.7467	3.3368	0.000847476	0.0135387
ENSG00000123095	basic helix-loop-helix family member e41 [Source:HGNC Symbol;Acc:HGNC:16617]	12	26120030	26125037	-1	BHLHE41	79365	300.683	-5.82383	1.74564	-3.3362	0.000849312	0.0135546
ENSG00000128298	BAR/IMD domain containing adaptor protein 2 like 2 [Source:HGNC Symbol;Acc:HGNC:26203]	22	38084652	38111015	-1	BAIAP2L2	80115	249.704	2.87943	0.863201	3.33576	0.000850657	0.0135627
ENSG00000137142	insulin like growth factor binding protein like 1 [Source:HGNC Symbol;Acc:HGNC:20081]	9	38406528	38424454	-1	IGFBPL1	347252	20973.6	3.84046	1.15156	3.33502	0.000852939	0.0135833
ENSG00000272636	double C2 domain beta [Source:HGNC Symbol;Acc:HGNC:2986]	17	142789	181650	-1	DOC2B	8447	7384.07	4.40825	1.3219	3.33479	0.000853627	0.0135833
ENSG00000124702	kelch domain containing 3 [Source:HGNC Symbol;Acc:HGNC:20704]	6	43014103	43021298	1	KLHDC3	116138	11835.8	0.779146	0.23367	3.33438	0.000854891	0.0135901
ENSG00000101955	sushi repeat containing protein X-linked [Source:HGNC Symbol;Acc:HGNC:11309]	X	38149336	38220924	-1	SRPX	8406	553.696	-5.65642	1.69869	-3.32988	0.000868841	0.0137643
ENSG00000162461	solute carrier family 25 member 34 [Source:HGNC Symbol;Acc:HGNC:27653]	1	15736258	15741392	1	SLC25A34	284723	168.427	1.96318	0.589526	3.3301	0.000868143	0.0137643
ENSG00000183691	noggin [Source:HGNC Symbol;Acc:HGNC:7866]	17	56593699	56595611	1	NOG	9241	170.817	-6.35302	1.90757	-3.33043	0.000867128	0.0137643
ENSG00000197712	family with sequence similarity 114 member A1 [Source:HGNC Symbol;Acc:HGNC:25087]	4	38867677	38945739	1	FAM114A1	92689	882.471	-3.26842	0.981582	-3.32975	0.000869251	0.0137643
ENSG00000169247	SH3 domain and tetratricopeptide repeats 2 [Source:HGNC Symbol;Acc:HGNC:29427]	5	148923639	149063163	-1	SH3TC2	79628	156.102	-5.85288	1.75835	-3.32862	0.00087277	0.0138065
ENSG00000147465	steroidogenic acute regulatory protein [Source:HGNC Symbol;Acc:HGNC:11359]	8	38142700	38150992	-1	STAR	6770	128.76	3.65123	1.09792	3.3256	0.00088229	0.0139435
ENSG00000115091	actin related protein 3 [Source:HGNC Symbol;Acc:HGNC:170]	2	113890063	113962596	1	ACTR3	10096	8586.45	-1.1867	0.356938	-3.32466	0.000885274	0.013977
ENSG00000128829	eukaryotic translation initiation factor 2 alpha kinase 4 [Source:HGNC Symbol;Acc:HGNC:19687]	15	39934115	40035591	1	EIF2AK4	440275	4565.43	-1.40447	0.422632	-3.32314	0.000890093	0.0140394
ENSG00000166147	fibrillin 1 [Source:HGNC Symbol;Acc:HGNC:3603]	15	48408313	48645721	-1	FBN1	2200	5380.72	-3.58683	1.08031	-3.3202	0.000899538	0.0141745
ENSG00000166863	tachykinin precursor 3 [Source:HGNC Symbol;Acc:HGNC:11521]	12	57010000	57028883	-1	TAC3	6866	235.903	4.83291	1.45629	3.31865	0.000904534	0.0142394
ENSG00000188549	coiled-coil domain containing 9B [Source:HGNC Symbol;Acc:HGNC:33488]	15	40331452	40340967	-1	CCDC9B	388115	1413.34	-2.27839	0.686603	-3.31835	0.000905521	0.014241
ENSG00000178796	regulatory subunit of type II PKA R-subunit domain containing 1 [Source:HGNC Symbol;Acc:HGNC:26686]	1	151710433	151729805	1	RIIAD1	284485	149.834	2.72338	0.820818	3.31789	0.000907018	0.0142507
ENSG00000172000	zinc finger protein 556 [Source:HGNC Symbol;Acc:HGNC:25669]	19	2867335	2883445	1	ZNF556	80032	64.0129	5.28589	1.59358	3.31698	0.000909959	0.0142831
ENSG00000144834	transgelin 3 [Source:HGNC Symbol;Acc:HGNC:29868]	3	111998739	112013887	1	TAGLN3	29114	2757.85	2.49083	0.751497	3.31449	0.0009181	0.0143969
ENSG00000185442	family with sequence similarity 174 member B [Source:HGNC Symbol;Acc:HGNC:34339]	15	92617448	92809884	-1	FAM174B	400451	627.851	3.28377	0.992864	3.30737	0.000941756	0.0147536
ENSG00000087495	phosphatase and actin regulator 3 [Source:HGNC Symbol;Acc:HGNC:15833]	20	59577509	59847711	1	PHACTR3	116154	1698.6	4.74226	1.43514	3.30438	0.000951867	0.0148975
ENSG00000139926	FERM domain containing 6 [Source:HGNC Symbol;Acc:HGNC:19839]	14	51489100	51730727	1	FRMD6	122786	2537.06	-3.66697	1.10987	-3.30395	0.000953328	0.014906
ENSG00000179988	phosphoseryl-tRNA kinase [Source:HGNC Symbol;Acc:HGNC:28578]	10	122954381	122997513	1	PSTK	118672	203.68	-1.46764	0.44431	-3.30319	0.000955924	0.0149322
ENSG00000140854	katanin regulatory subunit B1 [Source:HGNC Symbol;Acc:HGNC:6217]	16	57735739	57757244	1	KATNB1	10300	4202.95	1.08979	0.330159	3.3008	0.000964084	0.015039
ENSG00000166676	trans-golgi network vesicle protein 23 homolog A [Source:HGNC Symbol;Acc:HGNC:20398]	16	10760919	10818794	-1	TVP23A	780776	301.831	2.88575	0.874297	3.30065	0.000964624	0.015039
ENSG00000049192	ADAM metallopeptidase with thrombospondin type 1 motif 6 [Source:HGNC Symbol;Acc:HGNC:222]	5	65148738	65481920	-1	ADAMTS6	11174	180.517	-3.91602	1.18658	-3.30026	0.000965964	0.0150454
ENSG00000112144	ciliogenesis associated kinase 1 [Source:HGNC Symbol;Acc:HGNC:21219]	6	53001279	53061824	-1	CILK1	22858	2751.4	-1.55183	0.470365	-3.29921	0.00096958	0.0150872
ENSG00000142627	EPH receptor A2 [Source:HGNC Symbol;Acc:HGNC:3386]	1	16124337	16156069	-1	EPHA2	1969	983.206	-3.19296	0.967963	-3.29864	0.000971533	0.0151031
ENSG00000271605	mast cell immunoglobulin like receptor 1 [Source:HGNC Symbol;Acc:HGNC:27570]	17	64449037	64468643	1	MILR1	284021	9.1862	-7.37074	2.23558	-3.29702	0.000977175	0.0151762
ENSG00000085563	ATP binding cassette subfamily B member 1 [Source:HGNC Symbol;Acc:HGNC:40]	7	87503017	87713323	-1	ABCB1	5243	3604.49	4.77637	1.45177	3.29003	0.00100178	0.0155286
ENSG00000168917	solute carrier family 35 member G2 [Source:HGNC Symbol;Acc:HGNC:28480]	3	136818647	136855888	1	SLC35G2	80723	1544.27	1.36409	0.414592	3.29021	0.00100112	0.0155286
ENSG00000107736	cadherin related 23 [Source:HGNC Symbol;Acc:HGNC:13733]	10	71396920	71815947	1	CDH23	64072	221.694	4.86552	1.4798	3.28796	0.00100917	0.0156281
ENSG00000130876	solute carrier family 7 member 10 [Source:HGNC Symbol;Acc:HGNC:11058]	19	33208664	33225850	-1	SLC7A10	56301	8.36778	5.74516	1.74813	3.28646	0.00101455	0.0156814
ENSG00000163975	melanotransferrin [Source:HGNC Symbol;Acc:HGNC:7037]	3	196988621	197029817	-1	MELTF	4241	2289.82	3.74115	1.13827	3.28669	0.00101372	0.0156814
ENSG00000125868	destrin, actin depolymerizing factor [Source:HGNC Symbol;Acc:HGNC:15750]	20	17570075	17609919	1	DSTN	11034	10148.3	-1.28982	0.39277	-3.28391	0.00102377	0.0158089
ENSG00000141837	calcium voltage-gated channel subunit alpha1 A [Source:HGNC Symbol;Acc:HGNC:1388]	19	13206442	13633025	-1	CACNA1A	773	51.0704	-5.27997	1.60816	-3.28324	0.0010262	0.0158312
ENSG00000184599	TAFA chemokine like family member 3 [Source:HGNC Symbol;Acc:HGNC:21590]	1	112720419	112727235	1	TAFA3	284467	24.4234	7.29345	2.22267	3.28139	0.00103298	0.0159207
ENSG00000064547	lysophosphatidic acid receptor 2 [Source:HGNC Symbol;Acc:HGNC:3168]	19	19623655	19628930	-1	LPAR2	9170	902.318	2.51313	0.766114	3.28035	0.00103678	0.0159584
ENSG00000166750	schlafen family member 5 [Source:HGNC Symbol;Acc:HGNC:28286]	17	35243071	35273655	1	SLFN5	162394	82.2498	-6.99857	2.13359	-3.28018	0.0010374	0.0159584
ENSG00000089597	glucosidase II alpha subunit [Source:HGNC Symbol;Acc:HGNC:4138]	11	62624826	62646726	-1	GANAB	23193	26158.7	-0.903759	0.275603	-3.27921	0.00104098	0.015983
ENSG00000170684	zinc finger protein 296 [Source:HGNC Symbol;Acc:HGNC:15981]	19	45071500	45076587	-1	ZNF296	162979	103.984	2.88789	0.880596	3.27947	0.00104002	0.015983
ENSG00000113966	ADP ribosylation factor like GTPase 6 [Source:HGNC Symbol;Acc:HGNC:13210]	3	97764521	97801229	1	ARL6	84100	1115.12	0.948066	0.289362	3.2764	0.00105138	0.0161275
ENSG00000141086	chymotrypsin like [Source:HGNC Symbol;Acc:HGNC:2524]	16	67927640	67932365	-1	CTRL	1506	125.083	1.27288	0.38875	3.2743	0.00105926	0.0162329
ENSG00000198932	G protein-coupled receptor associated sorting protein 1 [Source:HGNC Symbol;Acc:HGNC:24834]	X	102651092	102659083	1	GPRASP1	9737	1958.99	2.90958	0.888896	3.27325	0.00106318	0.0162776
ENSG00000150540	histamine N-methyltransferase [Source:HGNC Symbol;Acc:HGNC:5028]	2	137964020	138016364	1	HNMT	3176	218.257	-4.82367	1.47385	-3.27284	0.00106473	0.016286
ENSG00000167779	insulin like growth factor binding protein 6 [Source:HGNC Symbol;Acc:HGNC:5475]	12	53097436	53102345	1	IGFBP6	3489	170.408	-4.49359	1.37492	-3.26826	0.0010821	0.0165204
ENSG00000196511	thiamin pyrophosphokinase 1 [Source:HGNC Symbol;Acc:HGNC:17358]	7	144451941	144836395	-1	TPK1	27010	26.0393	4.0097	1.22677	3.2685	0.00108118	0.0165204
ENSG00000131620	anoctamin 1 [Source:HGNC Symbol;Acc:HGNC:21625]	11	70078302	70189528	1	ANO1	55107	488.555	-7.38804	2.26111	-3.26744	0.00108525	0.0165529
ENSG00000118194	troponin T2, cardiac type [Source:HGNC Symbol;Acc:HGNC:11949]	1	201359008	201377764	-1	TNNT2	7139	467.8	4.556	1.39519	3.26551	0.00109266	0.0166502
ENSG00000079841	regulating synaptic membrane exocytosis 1 [Source:HGNC Symbol;Acc:HGNC:17282]	6	71886703	72403143	1	RIMS1	22999	985.996	-4.84316	1.48347	-3.26474	0.00109564	0.016677
ENSG00000100197	cytochrome P450 family 2 subfamily D member 6 [Source:HGNC Symbol;Acc:HGNC:2625]	22	42126499	42130865	-1	CYP2D6	1565	171.419	2.0932	0.641235	3.26433	0.00109724	0.016677
ENSG00000113196	heart and neural crest derivatives expressed 1 [Source:HGNC Symbol;Acc:HGNC:4807]	5	154474972	154478227	-1	HAND1	9421	10089.2	4.23189	1.29643	3.26426	0.00109751	0.016677
ENSG00000151135	transmembrane protein 263 [Source:HGNC Symbol;Acc:HGNC:28281]	12	106955719	106978778	1	TMEM263	90488	2844.71	-0.739695	0.226655	-3.26353	0.00110035	0.0166887
ENSG00000167695	TLC domain containing 3A [Source:HGNC Symbol;Acc:HGNC:29646]	17	732412	742968	1	TLCD3A	79850	1720.28	-1.30511	0.399877	-3.26377	0.00109939	0.0166887
ENSG00000136286	myosin IG [Source:HGNC Symbol;Acc:HGNC:13880]	7	44962662	44979088	-1	MYO1G	64005	21.7411	3.53127	1.0823	3.26276	0.00110333	0.0167183
ENSG00000179314	WSC domain containing 1 [Source:HGNC Symbol;Acc:HGNC:29060]	17	6057807	6124427	1	WSCD1	23302	253.53	7.147	2.19097	3.26202	0.00110621	0.0167464
ENSG00000004848	aristaless related homeobox [Source:HGNC Symbol;Acc:HGNC:18060]	X	25003694	25016420	-1	ARX	170302	56.1581	7.01421	2.15158	3.26003	0.00111402	0.0168487
ENSG00000164220	coagulation factor II thrombin receptor like 2 [Source:HGNC Symbol;Acc:HGNC:3539]	5	76615482	76623413	-1	F2RL2	2151	977.708	-10.1272	3.10691	-3.25958	0.00111579	0.0168509
ENSG00000185222	transcription elongation factor A like 9 [Source:HGNC Symbol;Acc:HGNC:30084]	X	103356489	103358462	1	TCEAL9	51186	2535.24	-1.41921	0.435411	-3.25946	0.00111624	0.0168509
ENSG00000241399	CD302 molecule [Source:HGNC Symbol;Acc:HGNC:30843]	2	159768628	159798255	-1	CD302	9936	274.298	-2.10412	0.645637	-3.25898	0.00111812	0.0168635
ENSG00000019505	synaptotagmin 13 [Source:HGNC Symbol;Acc:HGNC:14962]	11	45240302	45286341	-1	SYT13	57586	373.283	5.87955	1.80638	3.25489	0.00113438	0.0170928
ENSG00000170485	neuronal PAS domain protein 2 [Source:HGNC Symbol;Acc:HGNC:7895]	2	100820139	100996829	1	NPAS2	4862	938.403	-7.53914	2.31967	-3.25009	0.0011537	0.0173678
ENSG00000187595	zinc finger protein 385C [Source:HGNC Symbol;Acc:HGNC:33722]	17	42025576	42098479	-1	ZNF385C	201181	71.7809	3.31584	1.02033	3.24976	0.00115503	0.0173716
ENSG00000139970	reticulon 1 [Source:HGNC Symbol;Acc:HGNC:10467]	14	59595976	59870776	-1	RTN1	6252	6345.19	3.87168	1.19171	3.24884	0.00115876	0.0174116
ENSG00000013810	transforming acidic coiled-coil containing protein 3 [Source:HGNC Symbol;Acc:HGNC:11524]	4	1712891	1745171	1	TACC3	10460	9296.74	-1.20231	0.370267	-3.24715	0.00116569	0.0174994
ENSG00000123453	sarcosine dehydrogenase [Source:HGNC Symbol;Acc:HGNC:10536]	9	133663560	133739955	-1	SARDH	1757	538.659	2.43948	0.751345	3.24682	0.00116701	0.017503
ENSG00000156486	potassium voltage-gated channel modifier subfamily S member 2 [Source:HGNC Symbol;Acc:HGNC:6301]	8	98426958	98432853	1	KCNS2	3788	156.354	5.95043	1.83341	3.24556	0.00117218	0.0175643
ENSG00000163686	abhydrolase domain containing 6, acylglycerol lipase [Source:HGNC Symbol;Acc:HGNC:21398]	3	58237532	58295693	1	ABHD6	57406	656.259	1.73416	0.534378	3.24519	0.00117373	0.0175712
ENSG00000145715	RAS p21 protein activator 1 [Source:HGNC Symbol;Acc:HGNC:9871]	5	87267883	87391931	1	RASA1	5921	3443.6	-1.23581	0.381449	-3.23979	0.00119619	0.0178909
ENSG00000164142	family with sequence similarity 160 member A1 [Source:HGNC Symbol;Acc:HGNC:34237]	4	151409176	151670503	1	FAM160A1	729830	154.366	-2.45374	0.757582	-3.2389	0.0011999	0.0179298
ENSG00000087274	adducin 1 [Source:HGNC Symbol;Acc:HGNC:243]	4	2843857	2930076	1	ADD1	118	12034.3	-1.21143	0.374064	-3.23856	0.00120136	0.0179351
ENSG00000137449	cytoplasmic polyadenylation element binding protein 2 [Source:HGNC Symbol;Acc:HGNC:21745]	4	15002481	15070153	1	CPEB2	132864	827.839	-1.89965	0.586775	-3.23745	0.00120604	0.0179883
ENSG00000007171	nitric oxide synthase 2 [Source:HGNC Symbol;Acc:HGNC:7873]	17	27756766	27800529	-1	NOS2	4843	52.4169	5.71168	1.76479	3.23647	0.00121017	0.0180171
ENSG00000165023	DIRAS family GTPase 2 [Source:HGNC Symbol;Acc:HGNC:19323]	9	90609832	90642862	-1	DIRAS2	54769	249.297	5.52404	1.70681	3.23647	0.0012102	0.0180171
ENSG00000110047	EH domain containing 1 [Source:HGNC Symbol;Acc:HGNC:3242]	11	64851642	64888296	-1	EHD1	10938	3173.02	-1.63989	0.506779	-3.2359	0.00121259	0.0180361
ENSG00000148357	hemicentin 2 [Source:HGNC Symbol;Acc:HGNC:21293]	9	130265882	130434123	1	HMCN2	256158	1354.41	4.08289	1.262	3.23526	0.00121533	0.0180604
ENSG00000169994	myosin VIIB [Source:HGNC Symbol;Acc:HGNC:7607]	2	127535802	127637729	1	MYO7B	4648	18.8455	-5.10743	1.57882	-3.23497	0.00121654	0.0180618
ENSG00000177098	sodium voltage-gated channel beta subunit 4 [Source:HGNC Symbol;Acc:HGNC:10592]	11	118133377	118152888	-1	SCN4B	6330	42.3383	8.08765	2.50051	3.2344	0.00121899	0.0180815
ENSG00000154447	SH3 domain containing ring finger 1 [Source:HGNC Symbol;Acc:HGNC:17650]	4	169094259	169270956	-1	SH3RF1	57630	1818.97	-1.56276	0.483247	-3.23387	0.00122126	0.0180986
ENSG00000165985	complement C1q like 3 [Source:HGNC Symbol;Acc:HGNC:19359]	10	16513734	16521879	-1	C1QL3	389941	219.213	5.59632	1.73102	3.23296	0.00122514	0.0181395
ENSG00000172301	coordinator of PRMT5 and differentiation stimulator [Source:HGNC Symbol;Acc:HGNC:28848]	17	31851871	31859291	-1	COPRS	55352	2166.1	-1.32724	0.410639	-3.23212	0.00122874	0.0181762
ENSG00000109501	wolframin ER transmembrane glycoprotein [Source:HGNC Symbol;Acc:HGNC:12762]	4	6269849	6303265	1	WFS1	7466	1596.97	-1.06868	0.331314	-3.22559	0.00125712	0.0185789
ENSG00000105255	fibronectin type III and SPRY domain containing 1 [Source:HGNC Symbol;Acc:HGNC:13745]	19	4304598	4323843	1	FSD1	79187	6124.71	1.25143	0.388245	3.22329	0.00126729	0.0187122
ENSG00000180398	multiple coagulation factor deficiency 2, ER cargo receptor complex subunit [Source:HGNC Symbol;Acc:HGNC:18451]	2	46901870	46941855	-1	MCFD2	90411	7014.82	-1.23453	0.383161	-3.22196	0.00127316	0.0187817
ENSG00000163703	cysteine rich with EGF like domains 1 [Source:HGNC Symbol;Acc:HGNC:14630]	3	9933816	9945406	1	CRELD1	78987	2189.53	1.93731	0.601593	3.22031	0.00128053	0.0188732
ENSG00000108018	sortilin related VPS10 domain containing receptor 1 [Source:HGNC Symbol;Acc:HGNC:16697]	10	106573663	107164534	-1	SORCS1	114815	5898.44	3.18338	0.988901	3.21911	0.0012859	0.0189224
ENSG00000167208	sorting nexin 20 [Source:HGNC Symbol;Acc:HGNC:30390]	16	50666300	50681353	-1	SNX20	124460	13.9725	6.49078	2.01637	3.21904	0.0012862	0.0189224
ENSG00000050820	BCAR1 scaffold protein, Cas family member [Source:HGNC Symbol;Acc:HGNC:971]	16	75228181	75268053	-1	BCAR1	9564	3943.8	-1.48473	0.461609	-3.21641	0.00129805	0.0190793
ENSG00000151414	NIMA related kinase 7 [Source:HGNC Symbol;Acc:HGNC:13386]	1	198156994	198322420	1	NEK7	140609	3245.36	-1.81554	0.564566	-3.21582	0.00130074	0.0191016
ENSG00000088881	EBF family member 4 [Source:HGNC Symbol;Acc:HGNC:29278]	20	2692874	2760108	1	EBF4	57593	3181.01	2.91103	0.905388	3.21523	0.00130341	0.0191234
ENSG00000196923	PDZ and LIM domain 7 [Source:HGNC Symbol;Acc:HGNC:22958]	5	177483394	177497606	-1	PDLIM7	9260	3678.59	-1.39191	0.432994	-3.21462	0.00130618	0.0191467
ENSG00000167528	zinc finger protein 641 [Source:HGNC Symbol;Acc:HGNC:31834]	12	48337180	48351414	-1	ZNF641	121274	788.784	2.61043	0.812228	3.21391	0.0013094	0.0191765
ENSG00000135643	potassium calcium-activated channel subfamily M regulatory beta subunit 4 [Source:HGNC Symbol;Acc:HGNC:6289]	12	70366290	70434292	1	KCNMB4	27345	923.558	-2.84586	0.885871	-3.2125	0.00131587	0.0192538
ENSG00000174004	negative regulator of reactive oxygen species [Source:HGNC Symbol;Acc:HGNC:24613]	3	196639694	196662004	1	NRROS	375387	154.58	5.55359	1.72897	3.21208	0.00131779	0.0192645
ENSG00000274049	INO80B-WBP1 readthrough (NMD candidate) [Source:HGNC Symbol;Acc:HGNC:49199]	2	74455088	74460884	1	INO80B-WBP1		176.33	4.33293	1.35075	3.2078	0.00133754	0.0195356
ENSG00000204442	family with sequence similarity 155 member A [Source:HGNC Symbol;Acc:HGNC:33877]	13	107163510	107867496	-1	FAM155A	728215	3802.7	2.2399	0.698909	3.20485	0.00135131	0.0197188
ENSG00000164867	nitric oxide synthase 3 [Source:HGNC Symbol;Acc:HGNC:7876]	7	150991017	151014588	1	NOS3	4846	177.488	3.68837	1.15106	3.20433	0.00135375	0.0197367
ENSG00000135407	advillin [Source:HGNC Symbol;Acc:HGNC:14188]	12	57797376	57818704	-1	AVIL	10677	208.874	-3.4467	1.07677	-3.20095	0.00136974	0.0199508
ENSG00000196218	ryanodine receptor 1 [Source:HGNC Symbol;Acc:HGNC:10483]	19	38433691	38587564	1	RYR1	6261	59.847	8.58142	2.6811	3.20071	0.0013709	0.0199508
ENSG00000104884	ERCC excision repair 2, TFIIH core complex helicase subunit [Source:HGNC Symbol;Acc:HGNC:3434]	19	45349837	45370918	-1	ERCC2	2068	3868.33	-1.17777	0.368037	-3.20015	0.00137357	0.0199717
ENSG00000124302	carbohydrate sulfotransferase 8 [Source:HGNC Symbol;Acc:HGNC:15993]	19	33621953	33773509	1	CHST8	64377	1428.76	3.62668	1.13366	3.1991	0.00137856	0.0200262
ENSG00000136237	Rap guanine nucleotide exchange factor 5 [Source:HGNC Symbol;Acc:HGNC:16862]	7	22118236	22357154	-1	RAPGEF5	9771	2350.51	3.80191	1.18856	3.19875	0.00138023	0.0200325
ENSG00000076067	RNA binding motif single stranded interacting protein 2 [Source:HGNC Symbol;Acc:HGNC:9909]	12	56521820	56596193	1	RBMS2	5939	1697.75	-1.46729	0.458862	-3.19768	0.00138538	0.0200893
ENSG00000179915	neurexin 1 [Source:HGNC Symbol;Acc:HGNC:8008]	2	49918503	51225575	-1	NRXN1	9378	1001.21	3.59124	1.12373	3.19581	0.00139437	0.0202015
ENSG00000127324	tetraspanin 8 [Source:HGNC Symbol;Acc:HGNC:11855]	12	71125085	71441898	-1	TSPAN8	7103	956.494	-7.52001	2.35351	-3.19523	0.00139718	0.0202241
ENSG00000286095	SPEG neighbor [Source:HGNC Symbol;Acc:HGNC:51251]	2	219496125	219498287	1	SPEGNB	100996693	33.0456	2.82318	0.883851	3.19418	0.00140228	0.0202798
ENSG00000151553	family with sequence similarity 160 member B1 [Source:HGNC Symbol;Acc:HGNC:29320]	10	114821744	114899832	1	FAM160B1	57700	1829.36	-1.20049	0.375872	-3.19387	0.0014038	0.0202836
ENSG00000130052	StAR related lipid transfer domain containing 8 [Source:HGNC Symbol;Acc:HGNC:19161]	X	68647666	68725842	1	STARD8	9754	159.798	-4.13206	1.29451	-3.19199	0.00141296	0.0203978
ENSG00000103154	N-terminal EF-hand calcium binding protein 2 [Source:HGNC Symbol;Acc:HGNC:23746]	16	83968244	84002776	1	NECAB2	54550	328.029	4.41693	1.38477	3.18965	0.00142448	0.0205201
ENSG00000112208	BAG cochaperone 2 [Source:HGNC Symbol;Acc:HGNC:938]	6	57172326	57189833	1	BAG2	9532	1922.83	-2.05639	0.644739	-3.18949	0.00142524	0.0205201
ENSG00000144136	solute carrier family 20 member 1 [Source:HGNC Symbol;Acc:HGNC:10946]	2	112645939	112663825	1	SLC20A1	6574	7937.88	-1.14691	0.35957	-3.18966	0.00142441	0.0205201
ENSG00000166173	La ribonucleoprotein 6, translational regulator [Source:HGNC Symbol;Acc:HGNC:24012]	15	70829130	70854157	-1	LARP6	55323	2823.62	-2.5426	0.798172	-3.18552	0.00144493	0.0207851
ENSG00000113593	peptidylprolyl isomerase domain and WD repeat containing 1 [Source:HGNC Symbol;Acc:HGNC:28954]	5	65563236	65587549	1	PPWD1	23398	1937.68	-0.785955	0.24683	-3.1842	0.00145156	0.020862
ENSG00000078900	tumor protein p73 [Source:HGNC Symbol;Acc:HGNC:12003]	1	3652516	3736201	1	TP73	7161	686.892	4.14565	1.30212	3.18376	0.00145377	0.0208752
ENSG00000243927	mitochondrial ribosomal protein S6 [Source:HGNC Symbol;Acc:HGNC:14051]	21	34073224	34143034	1	MRPS6	64968	2374.19	-1.52962	0.480726	-3.18191	0.00146309	0.0209904
ENSG00000104327	calbindin 1 [Source:HGNC Symbol;Acc:HGNC:1434]	8	90058608	90095475	-1	CALB1	793	88.3217	5.72809	1.801	3.18051	0.00147018	0.0210734
ENSG00000204767	inhibitory synaptic factor family member 2B [Source:HGNC Symbol;Acc:HGNC:37271]	5	169861303	169980495	-1	INSYN2B	100131897	384.059	-3.82859	1.20468	-3.1781	0.00148243	0.0212303
ENSG00000129116	palladin, cytoskeletal associated protein [Source:HGNC Symbol;Acc:HGNC:17068]	4	168497052	168928457	1	PALLD	23022	6617.55	-3.02687	0.952981	-3.17621	0.00149211	0.021308
ENSG00000164543	serine/threonine kinase 17a [Source:HGNC Symbol;Acc:HGNC:11395]	7	43582758	43650713	1	STK17A	9263	2221.15	-1.91763	0.603786	-3.17602	0.00149313	0.021308
ENSG00000178947	small integral membrane protein 10 like 2A [Source:HGNC Symbol;Acc:HGNC:34499]	X	135421944	135428075	1	SMIM10L2A	399668	197.206	4.59037	1.44504	3.17664	0.0014899	0.021308
ENSG00000266714	myosin XVB [Source:HGNC Symbol;Acc:HGNC:14083]	17	75588058	75626849	1	MYO15B	80022	1151.89	4.79626	1.51014	3.17603	0.00149304	0.021308
ENSG00000237515	shisa family member 9 [Source:HGNC Symbol;Acc:HGNC:37231]	16	12901598	13240416	1	SHISA9	729993	550.432	6.22939	1.96187	3.17523	0.00149717	0.0213469
ENSG00000188191	protein kinase cAMP-dependent type I regulatory subunit beta [Source:HGNC Symbol;Acc:HGNC:9390]	7	549197	727650	-1	PRKAR1B	5575	3703.93	2.05482	0.647225	3.17481	0.00149933	0.0213589
ENSG00000198768	APC down-regulated 1 like [Source:HGNC Symbol;Acc:HGNC:26892]	20	58459101	58515399	-1	APCDD1L	164284	51.194	-3.55437	1.11974	-3.17429	0.00150204	0.0213787
ENSG00000140015	potassium voltage-gated channel subfamily H member 5 [Source:HGNC Symbol;Acc:HGNC:6254]	14	62699464	63102037	-1	KCNH5	27133	104.959	5.61904	1.77262	3.1699	0.00152491	0.0216851
ENSG00000027001	mitochondrial intermediate peptidase [Source:HGNC Symbol;Acc:HGNC:7104]	13	23730189	23889400	-1	MIPEP	4285	1139.06	-1.73275	0.546797	-3.1689	0.00153016	0.0217407
ENSG00000143819	epoxide hydrolase 1 [Source:HGNC Symbol;Acc:HGNC:3401]	1	225810124	225845563	1	EPHX1	2052	1128.24	-1.49536	0.472279	-3.16627	0.00154407	0.021919
ENSG00000117643	mannosidase alpha class 1C member 1 [Source:HGNC Symbol;Acc:HGNC:19080]	1	25616791	25786206	1	MAN1C1	57134	434.616	3.33375	1.05304	3.16585	0.0015463	0.0219314
ENSG00000107831	fibroblast growth factor 8 [Source:HGNC Symbol;Acc:HGNC:3686]	10	101770130	101780369	-1	FGF8	2253	12.5887	6.34292	2.00445	3.16442	0.00155392	0.0219818
ENSG00000128596	coiled-coil domain containing 136 [Source:HGNC Symbol;Acc:HGNC:22225]	7	128790757	128822132	1	CCDC136	64753	2387.97	2.36319	0.746789	3.16447	0.00155364	0.0219818
ENSG00000156026	mitochondrial calcium uniporter [Source:HGNC Symbol;Acc:HGNC:23526]	10	72692131	72887694	1	MCU	90550	1323.51	-1.00632	0.31797	-3.16484	0.0015517	0.0219818
ENSG00000197646	programmed cell death 1 ligand 2 [Source:HGNC Symbol;Acc:HGNC:18731]	9	5510531	5571282	1	PDCD1LG2	80380	45.3559	-11.0252	3.48636	-3.16238	0.00156484	0.0221169
ENSG00000102796	dehydrogenase/reductase 12 [Source:HGNC Symbol;Acc:HGNC:25832]	13	51767993	51804162	-1	DHRS12	79758	293.318	1.53615	0.485982	3.16093	0.00157267	0.0221888
ENSG00000162944	raftlin family member 2 [Source:HGNC Symbol;Acc:HGNC:26402]	2	197568224	197676045	-1	RFTN2	130132	78.0671	-3.10313	0.981654	-3.16112	0.00157161	0.0221888
ENSG00000111665	cell division cycle associated 3 [Source:HGNC Symbol;Acc:HGNC:14624]	12	6844793	6851292	-1	CDCA3	83461	2141.31	-1.56607	0.495648	-3.15964	0.00157963	0.0222676
ENSG00000167536	dehydrogenase/reductase 13 [Source:HGNC Symbol;Acc:HGNC:28326]	17	28897781	28903079	-1	DHRS13	147015	1854.99	0.964385	0.305279	3.15903	0.00158296	0.0222951
ENSG00000101144	bone morphogenetic protein 7 [Source:HGNC Symbol;Acc:HGNC:1074]	20	57168753	57266641	-1	BMP7	655	1777.09	6.25197	1.97946	3.15842	0.00158624	0.0223219
ENSG00000134198	tetraspanin 2 [Source:HGNC Symbol;Acc:HGNC:20659]	1	115048011	115089503	-1	TSPAN2	10100	519.086	6.97365	2.20853	3.1576	0.00159076	0.022366
ENSG00000213780	general transcription factor IIH subunit 4 [Source:HGNC Symbol;Acc:HGNC:4658]	6	30908207	30914106	1	GTF2H4	2968	2078.68	-0.569517	0.180386	-3.15721	0.00159287	0.0223763
ENSG00000220201	zinc finger GATA like protein 1 [Source:HGNC Symbol;Acc:HGNC:37245]	19	10304803	10309880	-1	ZGLP1	100125288	287.819	1.90748	0.60453	3.15531	0.00160326	0.0225027
ENSG00000185668	POU class 3 homeobox 1 [Source:HGNC Symbol;Acc:HGNC:9214]	1	38043829	38046793	-1	POU3F1	5453	283.527	5.47976	1.7372	3.15436	0.00160849	0.022537
ENSG00000205336	adhesion G protein-coupled receptor G1 [Source:HGNC Symbol;Acc:HGNC:4512]	16	57610652	57665580	1	ADGRG1	9289	1506.61	4.01471	1.27274	3.15438	0.00160842	0.022537
ENSG00000091436	mitogen-activated protein kinase kinase kinase 20 [Source:HGNC Symbol;Acc:HGNC:17797]	2	173075435	173268015	1	MAP3K20	51776	3069.8	-1.79868	0.570625	-3.15211	0.00162093	0.0226721
ENSG00000111669	triosephosphate isomerase 1 [Source:HGNC Symbol;Acc:HGNC:12009]	12	6867119	6870948	1	TPI1	7167	41233.1	-1.08379	0.343811	-3.1523	0.00161991	0.0226721
ENSG00000196876	sodium voltage-gated channel alpha subunit 8 [Source:HGNC Symbol;Acc:HGNC:10596]	12	51590266	51812864	1	SCN8A	6334	3076.71	1.75617	0.557237	3.15157	0.00162397	0.0226949
ENSG00000072110	actinin alpha 1 [Source:HGNC Symbol;Acc:HGNC:163]	14	68874128	68979440	-1	ACTN1	87	11404	-1.70633	0.54188	-3.14892	0.00163876	0.0228791
ENSG00000198739	leucine rich repeat transmembrane neuronal 3 [Source:HGNC Symbol;Acc:HGNC:19410]	10	66926036	67101551	1	LRRTM3	347731	34.26	-9.22907	2.93107	-3.1487	0.00163998	0.0228791
ENSG00000111799	collagen type XII alpha 1 chain [Source:HGNC Symbol;Acc:HGNC:2188]	6	75084326	75206267	-1	COL12A1	1303	608.526	-6.83913	2.17469	-3.14488	0.00166156	0.0231603
ENSG00000168356	sodium voltage-gated channel alpha subunit 11 [Source:HGNC Symbol;Acc:HGNC:10583]	3	38845764	39052157	-1	SCN11A	11280	99.584	-3.62948	1.15476	-3.14308	0.00167183	0.0232833
ENSG00000174740	poly(A) binding protein cytoplasmic 5 [Source:HGNC Symbol;Acc:HGNC:13629]	X	91434595	91438584	1	PABPC5	140886	66.5567	7.40507	2.35981	3.138	0.00170107	0.0236702
ENSG00000158458	neuregulin 2 [Source:HGNC Symbol;Acc:HGNC:7998]	5	139846779	140043299	-1	NRG2	9542	499.126	3.01427	0.96072	3.13751	0.00170389	0.0236891
ENSG00000203879	GDP dissociation inhibitor 1 [Source:HGNC Symbol;Acc:HGNC:4226]	X	154436913	154443467	1	GDI1	2664	19434.6	0.809265	0.25799	3.13681	0.00170798	0.0237255
ENSG00000133475	gamma-glutamyltransferase 2 [Source:HGNC Symbol;Acc:HGNC:4251]	22	21207973	21227637	-1	GGT2	728441	22.6877	7.18876	2.2933	3.13468	0.00172041	0.0238777
ENSG00000120217	CD274 molecule [Source:HGNC Symbol;Acc:HGNC:17635]	9	5450503	5470566	1	CD274	29126	140.206	-5.76702	1.84008	-3.13411	0.00172378	0.023904
ENSG00000153982	glycerophosphodiester phosphodiesterase domain containing 1 [Source:HGNC Symbol;Acc:HGNC:20883]	17	59220467	59275970	1	GDPD1	284161	1477.34	2.21822	0.708601	3.13042	0.00174558	0.0241855
ENSG00000102753	karyopherin subunit alpha 3 [Source:HGNC Symbol;Acc:HGNC:6396]	13	49699320	49792682	-1	KPNA3	3839	5768.02	-0.826453	0.264177	-3.1284	0.00175759	0.0242824
ENSG00000154127	ubiquitin associated and SH3 domain containing B [Source:HGNC Symbol;Acc:HGNC:29884]	11	122655722	122814473	1	UBASH3B	84959	349.342	-5.26282	1.68243	-3.1281	0.00175937	0.0242824
ENSG00000165959	calmin [Source:HGNC Symbol;Acc:HGNC:19972]	14	95181940	95319908	-1	CLMN	79789	2020.16	3.05796	0.977329	3.12889	0.00175466	0.0242824
ENSG00000166268	myelin regulatory factor like [Source:HGNC Symbol;Acc:HGNC:26316]	12	69825227	69959097	1	MYRFL	196446	20.2702	-5.82873	1.86356	-3.12774	0.00176158	0.0242824
ENSG00000166860	zinc finger and BTB domain containing 39 [Source:HGNC Symbol;Acc:HGNC:29014]	12	56998836	57006546	-1	ZBTB39	9880	4304.76	-2.02988	0.648952	-3.12793	0.00176041	0.0242824
ENSG00000174804	frizzled class receptor 4 [Source:HGNC Symbol;Acc:HGNC:4042]	11	86945679	86955395	-1	FZD4	8322	1057.35	-2.94231	0.940539	-3.12832	0.00175807	0.0242824
ENSG00000117602	RCAN family member 3 [Source:HGNC Symbol;Acc:HGNC:3042]	1	24502351	24541040	1	RCAN3	11123	14.322	-6.23926	1.99522	-3.1271	0.00176539	0.0243143
ENSG00000181444	zinc finger protein 467 [Source:HGNC Symbol;Acc:HGNC:23154]	7	149764182	149773588	-1	ZNF467	168544	592.157	5.09642	1.6313	3.12414	0.00178327	0.0245397
ENSG00000099889	ARVCF delta catenin family member [Source:HGNC Symbol;Acc:HGNC:728]	22	19969896	20016823	-1	ARVCF	421	7439.71	2.40882	0.77125	3.12328	0.0017885	0.0245563
ENSG00000185053	sarcoglycan zeta [Source:HGNC Symbol;Acc:HGNC:14075]	8	14084845	15238431	-1	SGCZ	137868	83.5933	9.06818	2.9035	3.12319	0.00178903	0.0245563
ENSG00000234444	zinc finger protein 736 [Source:HGNC Symbol;Acc:HGNC:32467]	7	64307459	64356634	1	ZNF736	728927	2079.53	1.60523	0.513922	3.12349	0.00178722	0.0245563
ENSG00000089127	2'-5'-oligoadenylate synthetase 1 [Source:HGNC Symbol;Acc:HGNC:8086]	12	112905856	112933219	1	OAS1	4938	144.056	6.00355	1.92349	3.12118	0.0018013	0.0247037
ENSG00000122644	ADP ribosylation factor like GTPase 4A [Source:HGNC Symbol;Acc:HGNC:695]	7	12686856	12690958	1	ARL4A	10124	788.396	-1.83679	0.588788	-3.11961	0.00181092	0.0247937
ENSG00000205363	inhibitory synaptic factor 1 [Source:HGNC Symbol;Acc:HGNC:33753]	15	73735458	73753351	-1	INSYN1	388135	409.214	4.1877	1.34229	3.11982	0.00180963	0.0247937
ENSG00000129991	troponin I3, cardiac type [Source:HGNC Symbol;Acc:HGNC:11947]	19	55151767	55157773	-1	TNNI3	7137	72.0352	5.28831	1.69629	3.11758	0.00182342	0.0249437
ENSG00000136235	glycoprotein nmb [Source:HGNC Symbol;Acc:HGNC:4462]	7	23235967	23275108	1	GPNMB	10457	227.381	-4.47542	1.43594	-3.11671	0.00182882	0.0249965
ENSG00000204314	proline rich transmembrane protein 1 [Source:HGNC Symbol;Acc:HGNC:13943]	6	32148359	32153083	-1	PRRT1	80863	317.883	2.10759	0.676629	3.11484	0.00184042	0.0251338
ENSG00000163982	otopetrin 1 [Source:HGNC Symbol;Acc:HGNC:19656]	4	4188726	4226929	-1	OTOP1	133060	25.4617	7.35504	2.3625	3.11324	0.00185043	0.0252491
ENSG00000127314	RAP1B, member of RAS oncogene family [Source:HGNC Symbol;Acc:HGNC:9857]	12	68610855	68671901	1	RAP1B	5908	6220.46	-1.15934	0.372633	-3.11121	0.00186325	0.02536
ENSG00000182040	USH1 protein network component sans [Source:HGNC Symbol;Acc:HGNC:16356]	17	74916083	74923256	-1	USH1G	124590	21.6556	7.11872	2.28781	3.11159	0.00186082	0.02536
ENSG00000235162	chromosome 12 open reading frame 75 [Source:HGNC Symbol;Acc:HGNC:35164]	12	105235290	105396097	1	C12orf75	387882	2629.99	-1.78998	0.575298	-3.1114	0.00186201	0.02536
ENSG00000118564	F-box and leucine rich repeat protein 5 [Source:HGNC Symbol;Acc:HGNC:13602]	4	15604381	15681679	-1	FBXL5	26234	2499.96	-1.07024	0.34441	-3.10746	0.00188705	0.0256622
ENSG00000063244	U2 small nuclear RNA auxiliary factor 2 [Source:HGNC Symbol;Acc:HGNC:23156]	19	55654146	55674716	1	U2AF2	11338	15700.7	-0.770422	0.248049	-3.10593	0.00189684	0.0257521
ENSG00000198522	GPN-loop GTPase 1 [Source:HGNC Symbol;Acc:HGNC:17030]	2	27628247	27651511	1	GPN1	11321	3809.17	-0.966178	0.311071	-3.10598	0.00189652	0.0257521
ENSG00000178104	phosphodiesterase 4D interacting protein [Source:HGNC Symbol;Acc:HGNC:15580]	1	148808181	149048286	1	PDE4DIP	9659	2909.18	-1.84694	0.594737	-3.10548	0.00189973	0.0257698
ENSG00000075461	calcium voltage-gated channel auxiliary subunit gamma 4 [Source:HGNC Symbol;Acc:HGNC:1408]	17	66964707	67033398	1	CACNG4	27092	9949.3	3.85607	1.24196	3.10483	0.00190386	0.0257826
ENSG00000196604	POTE ankyrin domain family member F [Source:HGNC Symbol;Acc:HGNC:33905]	2	130073535	130129222	-1	POTEF	728378	73.5499	8.88453	2.86144	3.10492	0.00190333	0.0257826
ENSG00000102287	gamma-aminobutyric acid type A receptor subunit epsilon [Source:HGNC Symbol;Acc:HGNC:4085]	X	151953124	151974680	-1	GABRE	2564	104.986	-8.03385	2.58885	-3.10325	0.00191407	0.0258991
ENSG00000171067	chromosome 11 open reading frame 24 [Source:HGNC Symbol;Acc:HGNC:1174]	11	68261338	68272001	-1	C11orf24	53838	2365.17	-1.53019	0.493609	-3.10002	0.0019351	0.0261619
ENSG00000169618	prokineticin receptor 1 [Source:HGNC Symbol;Acc:HGNC:4524]	2	68643579	68658251	1	PROKR1	10887	223.663	5.36035	1.72937	3.09959	0.00193788	0.0261775
ENSG00000273983	H3 clustered histone 8 [Source:HGNC Symbol;Acc:HGNC:4772]	6	26269405	26271815	-1	H3C8	8355	25.8804	7.37661	2.38052	3.09874	0.00194343	0.0262307
ENSG00000051128	homer scaffold protein 3 [Source:HGNC Symbol;Acc:HGNC:17514]	19	18929201	18941261	-1	HOMER3	9454	1564.6	-1.94462	0.627754	-3.09775	0.00194996	0.0262968
ENSG00000137193	Pim-1 proto-oncogene, serine/threonine kinase [Source:HGNC Symbol;Acc:HGNC:8986]	6	37170152	37175428	1	PIM1	5292	3421.23	1.7415	0.562285	3.09718	0.0019537	0.0263253
ENSG00000005243	COPI coat complex subunit zeta 2 [Source:HGNC Symbol;Acc:HGNC:19356]	17	48026167	48038030	-1	COPZ2	51226	133.028	4.0613	1.31161	3.09643	0.00195866	0.0263498
ENSG00000105355	perilipin 3 [Source:HGNC Symbol;Acc:HGNC:16893]	19	4838341	4867694	-1	PLIN3	10226	2148.29	-2.54896	0.823232	-3.09629	0.00195961	0.0263498
ENSG00000138675	fibroblast growth factor 5 [Source:HGNC Symbol;Acc:HGNC:3683]	4	80266599	80336680	1	FGF5	2250	339.102	-4.71908	1.52417	-3.09617	0.0019604	0.0263498
ENSG00000111879	family with sequence similarity 184 member A [Source:HGNC Symbol;Acc:HGNC:20991]	6	118959763	119149387	-1	FAM184A	79632	2277.62	2.23416	0.722275	3.09323	0.00197993	0.0265701
ENSG00000158290	cullin 4B [Source:HGNC Symbol;Acc:HGNC:2555]	X	120505920	120604074	-1	CUL4B	8450	5003.78	-0.894812	0.289283	-3.0932	0.00198008	0.0265701
ENSG00000197857	zinc finger protein 44 [Source:HGNC Symbol;Acc:HGNC:13110]	19	12224686	12294883	-1	ZNF44	51710	604.452	1.05554	0.341307	3.09263	0.00198389	0.0265993
ENSG00000134376	crumbs cell polarity complex component 1 [Source:HGNC Symbol;Acc:HGNC:2343]	1	197268204	197478455	1	CRB1	23418	259.067	4.51084	1.45889	3.09197	0.00198831	0.0266145
ENSG00000151615	POU class 4 homeobox 2 [Source:HGNC Symbol;Acc:HGNC:9219]	4	146638893	146642474	1	POU4F2	5458	94.3472	6.72053	2.17351	3.09201	0.00198804	0.0266145
ENSG00000153563	CD8a molecule [Source:HGNC Symbol;Acc:HGNC:1706]	2	86784610	86808396	-1	CD8A	925	112.84	6.70286	2.16842	3.09113	0.00199398	0.0266683
ENSG00000142606	membrane metalloendopeptidase like 1 [Source:HGNC Symbol;Acc:HGNC:14668]	1	2590639	2633016	-1	MMEL1	79258	132.962	6.15118	1.99118	3.0892	0.00200694	0.026806
ENSG00000183665	tRNA methyltransferase 12 homolog [Source:HGNC Symbol;Acc:HGNC:26091]	8	124450820	124462150	1	TRMT12	55039	1126.52	1.11236	0.36009	3.08911	0.00200759	0.026806
ENSG00000040608	reticulon 4 receptor [Source:HGNC Symbol;Acc:HGNC:18601]	22	20241415	20283246	-1	RTN4R	65078	1229.77	2.61339	0.846293	3.08805	0.00201476	0.0268402
ENSG00000122884	prolyl 4-hydroxylase subunit alpha 1 [Source:HGNC Symbol;Acc:HGNC:8546]	10	73007217	73096974	-1	P4HA1	5033	2300.97	-2.17498	0.704336	-3.08799	0.00201513	0.0268402
ENSG00000241360	pyridoxal phosphatase [Source:HGNC Symbol;Acc:HGNC:30259]	22	37658723	37666932	1	PDXP	57026	6073.45	1.0035	0.324959	3.08808	0.00201454	0.0268402
ENSG00000135074	ADAM metallopeptidase domain 19 [Source:HGNC Symbol;Acc:HGNC:197]	5	157395534	157575775	-1	ADAM19	8728	1911.56	-2.59845	0.841879	-3.08648	0.00202538	0.0269546
ENSG00000112320	sine oculis binding protein homolog [Source:HGNC Symbol;Acc:HGNC:29256]	6	107490106	107661306	1	SOBP	55084	2199.47	2.08171	0.674654	3.08559	0.00203147	0.0269792
ENSG00000164251	F2R like trypsin receptor 1 [Source:HGNC Symbol;Acc:HGNC:3538]	5	76818933	76835315	1	F2RL1	2150	179.757	-6.80721	2.20638	-3.08524	0.0020339	0.0269792
ENSG00000169762	transmembrane anterior posterior transformation 1 [Source:HGNC Symbol;Acc:HGNC:26887]	4	16160505	16227410	-1	TAPT1	202018	1707.41	-0.967249	0.313453	-3.08579	0.00203013	0.0269792
ENSG00000185838	G protein subunit beta 1 like [Source:HGNC Symbol;Acc:HGNC:4397]	22	19783223	19854939	-1	GNB1L	54584	522.735	-1.32859	0.430621	-3.08529	0.00203356	0.0269792
ENSG00000123901	G protein-coupled receptor 83 [Source:HGNC Symbol;Acc:HGNC:4523]	11	94377316	94401419	-1	GPR83	10888	106.916	3.62701	1.17569	3.08499	0.00203557	0.0269792
ENSG00000140519	Rh family C glycoprotein [Source:HGNC Symbol;Acc:HGNC:18140]	15	89471398	89496589	-1	RHCG	51458	7.58465	5.61404	1.82011	3.08445	0.00203928	0.0270063
ENSG00000111490	TBC1 domain family member 30 [Source:HGNC Symbol;Acc:HGNC:29164]	12	64759484	64881033	1	TBC1D30	23329	1785.42	3.94682	1.28015	3.08309	0.00204866	0.0271083
ENSG00000171476	HOP homeobox [Source:HGNC Symbol;Acc:HGNC:24961]	4	56647988	56681899	-1	HOPX	84525	37.6297	7.91717	2.56874	3.08212	0.00205531	0.0271741
ENSG00000214652	zinc finger protein 727 [Source:HGNC Symbol;Acc:HGNC:22785]	7	64045434	64085339	1	ZNF727	442319	412.347	4.91599	1.59566	3.08086	0.00206404	0.0272673
ENSG00000113742	cytoplasmic polyadenylation element binding protein 4 [Source:HGNC Symbol;Acc:HGNC:21747]	5	173888349	173961980	1	CPEB4	80315	2336.34	2.02698	0.658648	3.07749	0.0020875	0.0275453
ENSG00000143653	saccharopine dehydrogenase (putative) [Source:HGNC Symbol;Acc:HGNC:24275]	1	246724409	246768137	1	SCCPDH	51097	3838.24	-1.05447	0.342655	-3.07735	0.00208849	0.0275453
ENSG00000165194	protocadherin 19 [Source:HGNC Symbol;Acc:HGNC:14270]	X	100291644	100410273	-1	PCDH19	57526	263.299	7.39288	2.40314	3.07633	0.00209562	0.0276169
ENSG00000117226	guanylate binding protein 3 [Source:HGNC Symbol;Acc:HGNC:4184]	1	89006679	89022894	-1	GBP3	2635	25.4499	-6.37871	2.07372	-3.07597	0.00209819	0.0276282
ENSG00000182612	tetraspanin 10 [Source:HGNC Symbol;Acc:HGNC:29942]	17	81637171	81648749	1	TSPAN10	83882	93.0674	-4.21853	1.37224	-3.0742	0.0021107	0.0277703
ENSG00000136026	cytoskeleton associated protein 4 [Source:HGNC Symbol;Acc:HGNC:16991]	12	106237881	106304279	-1	CKAP4	10970	8611.79	-1.24262	0.404294	-3.07356	0.00211519	0.0278068
ENSG00000163273	natriuretic peptide C [Source:HGNC Symbol;Acc:HGNC:7941]	2	231921809	231926396	-1	NPPC	4880	64.1703	5.18673	1.688	3.07271	0.00212127	0.0278641
ENSG00000115380	EGF containing fibulin extracellular matrix protein 1 [Source:HGNC Symbol;Acc:HGNC:3218]	2	55865967	55924139	-1	EFEMP1	2202	1341.93	-11.4861	3.73907	-3.07192	0.0021269	0.0279153
ENSG00000144868	transmembrane protein 108 [Source:HGNC Symbol;Acc:HGNC:28451]	3	133038391	133397775	1	TMEM108	66000	4311.74	2.79535	0.910527	3.07004	0.00214031	0.0280644
ENSG00000185133	inositol polyphosphate-5-phosphatase J [Source:HGNC Symbol;Acc:HGNC:8956]	22	31122731	31134697	1	INPP5J	27124	777.949	2.4355	0.793364	3.06984	0.00214172	0.0280644
ENSG00000151320	A-kinase anchoring protein 6 [Source:HGNC Symbol;Acc:HGNC:376]	14	32329298	32837684	1	AKAP6	9472	2187.13	1.61468	0.526115	3.06906	0.00214736	0.0281155
ENSG00000102359	sushi repeat containing protein X-linked 2 [Source:HGNC Symbol;Acc:HGNC:30668]	X	100644195	100675788	1	SRPX2	27286	84.3112	-5.0313	1.6396	-3.06862	0.00215049	0.0281338
ENSG00000002933	transmembrane protein 176A [Source:HGNC Symbol;Acc:HGNC:24930]	7	150800403	150805118	1	TMEM176A	55365	109.953	7.5544	2.46226	3.06808	0.00215438	0.0281618
ENSG00000159387	iroquois homeobox 6 [Source:HGNC Symbol;Acc:HGNC:14675]	16	55324203	55330756	1	IRX6	79190	300.071	6.78879	2.21301	3.06766	0.00215739	0.0281784
ENSG00000154188	angiopoietin 1 [Source:HGNC Symbol;Acc:HGNC:484]	8	107249482	107498055	-1	ANGPT1	284	193.766	-4.80797	1.56792	-3.06647	0.00216603	0.0282684
ENSG00000166922	secretogranin V [Source:HGNC Symbol;Acc:HGNC:10816]	15	32641676	32697098	1	SCG5	6447	1337.63	5.9497	1.94062	3.06588	0.00217029	0.0283012
ENSG00000137218	fibroblast growth factor receptor substrate 3 [Source:HGNC Symbol;Acc:HGNC:16970]	6	41770176	41786542	-1	FRS3	10817	924.709	1.07609	0.35108	3.06508	0.00217614	0.0283546
ENSG00000138111	major facilitator superfamily domain containing 13A [Source:HGNC Symbol;Acc:HGNC:26196]	10	102461395	102477045	1	MFSD13A	79847	1543.36	1.34589	0.439271	3.06393	0.00218453	0.028441
ENSG00000187714	solute carrier family 18 member A3 [Source:HGNC Symbol;Acc:HGNC:10936]	10	49610310	49612720	1	SLC18A3	6572	2146.55	3.82264	1.24899	3.06058	0.00220909	0.0287377
ENSG00000157703	SVOP like [Source:HGNC Symbol;Acc:HGNC:27034]	7	138594285	138701362	-1	SVOPL	136306	16.4519	4.49901	1.47141	3.05762	0.00223099	0.0289992
ENSG00000127870	ring finger protein 6 [Source:HGNC Symbol;Acc:HGNC:10069]	13	26132115	26222314	-1	RNF6	6049	1418.03	-1.05269	0.344372	-3.05685	0.00223676	0.0290509
ENSG00000113068	prefoldin subunit 1 [Source:HGNC Symbol;Acc:HGNC:8866]	5	140245035	140303113	-1	PFDN1	5201	2816.48	-1.13093	0.37011	-3.05566	0.00224569	0.0291202
ENSG00000162551	alkaline phosphatase, biomineralization associated [Source:HGNC Symbol;Acc:HGNC:438]	1	21509397	21578410	1	ALPL	249	681.62	4.20335	1.37557	3.05573	0.00224516	0.0291202
ENSG00000183690	EF-hand domain containing 2 [Source:HGNC Symbol;Acc:HGNC:26233]	X	44147872	44343672	-1	EFHC2	80258	34.8751	7.80856	2.55586	3.05516	0.00224943	0.0291453
ENSG00000079785	DEAD-box helicase 1 [Source:HGNC Symbol;Acc:HGNC:2734]	2	15591178	15634346	1	DDX1	1653	485618	5.2219	1.71163	3.05083	0.00228209	0.0295449
ENSG00000166848	TERF2 interacting protein [Source:HGNC Symbol;Acc:HGNC:19246]	16	75647773	75761872	1	TERF2IP	54386	9051.16	1.08904	0.357047	3.05014	0.00228738	0.0295897
ENSG00000077721	ubiquitin conjugating enzyme E2 A [Source:HGNC Symbol;Acc:HGNC:12472]	X	119574536	119591083	1	UBE2A	7319	2923.09	-1.0072	0.330258	-3.04974	0.0022904	0.0296051
ENSG00000113140	secreted protein acidic and cysteine rich [Source:HGNC Symbol;Acc:HGNC:11219]	5	151661096	151686975	-1	SPARC	6678	10083.4	-2.39822	0.786834	-3.04794	0.00230416	0.0297592
ENSG00000160746	anoctamin 10 [Source:HGNC Symbol;Acc:HGNC:25519]	3	43354859	43691594	-1	ANO10	55129	993.119	-1.28968	0.423262	-3.04699	0.00231143	0.0298292
ENSG00000064666	calponin 2 [Source:HGNC Symbol;Acc:HGNC:2156]	19	1026586	1039068	1	CNN2	1265	3820.01	-3.29768	1.08276	-3.04563	0.00232191	0.0299168
ENSG00000135824	regulator of G protein signaling 8 [Source:HGNC Symbol;Acc:HGNC:16810]	1	182641816	182684576	-1	RGS8	85397	153.867	4.62769	1.51942	3.04569	0.00232146	0.0299168
ENSG00000171055	fasciculation and elongation protein zeta 2 [Source:HGNC Symbol;Acc:HGNC:3660]	2	36531805	36646087	-1	FEZ2	9637	2186.05	-1.4237	0.46753	-3.04514	0.00232571	0.0299419
ENSG00000004838	zinc finger MYND-type containing 10 [Source:HGNC Symbol;Acc:HGNC:19412]	3	50341110	50345732	-1	ZMYND10	51364	132.861	2.47013	0.811775	3.04288	0.00234326	0.0301199
ENSG00000028116	VRK serine/threonine kinase 2 [Source:HGNC Symbol;Acc:HGNC:12719]	2	57907629	58159920	1	VRK2	7444	191.799	-4.45093	1.46271	-3.04293	0.00234286	0.0301199
ENSG00000058668	ATPase plasma membrane Ca2+ transporting 4 [Source:HGNC Symbol;Acc:HGNC:817]	1	203626787	203744081	1	ATP2B4	493	3935.22	-2.54947	0.837917	-3.04263	0.00234521	0.030121
ENSG00000196605	zinc finger protein 846 [Source:HGNC Symbol;Acc:HGNC:27260]	19	9751993	9793180	-1	ZNF846	162993	179.235	-1.74989	0.575211	-3.04218	0.00234871	0.0301421
ENSG00000105618	pre-mRNA processing factor 31 [Source:HGNC Symbol;Acc:HGNC:15446]	19	54115410	54131719	1	PRPF31	26121	6653.15	-1.1846	0.389488	-3.04142	0.00235462	0.0301518
ENSG00000119535	colony stimulating factor 3 receptor [Source:HGNC Symbol;Acc:HGNC:2439]	1	36466043	36483278	-1	CSF3R	1441	41.3157	4.81731	1.58393	3.04137	0.00235506	0.0301518
ENSG00000166862	calcium voltage-gated channel auxiliary subunit gamma 2 [Source:HGNC Symbol;Acc:HGNC:1406]	22	36560857	36703752	-1	CACNG2	10369	676.22	6.84125	2.24917	3.04168	0.00235265	0.0301518
ENSG00000151239	twinfilin actin binding protein 1 [Source:HGNC Symbol;Acc:HGNC:9620]	12	43793723	43806328	-1	TWF1	5756	3872.63	-1.27287	0.418775	-3.03952	0.00236959	0.0303139
ENSG00000102984	zinc finger protein 821 [Source:HGNC Symbol;Acc:HGNC:28043]	16	71859680	71895336	-1	ZNF821	55565	1139.04	1.14369	0.376566	3.03716	0.00238815	0.0304791
ENSG00000106236	neuronal pentraxin 2 [Source:HGNC Symbol;Acc:HGNC:7953]	7	98617285	98629869	1	NPTX2	4885	759.364	7.12432	2.34545	3.03751	0.00238544	0.0304791
ENSG00000181019	NAD(P)H quinone dehydrogenase 1 [Source:HGNC Symbol;Acc:HGNC:2874]	16	69706996	69726668	-1	NQO1	1728	1677.08	-3.27343	1.07776	-3.03725	0.00238747	0.0304791
ENSG00000168228	zinc finger CCHC-type containing 4 [Source:HGNC Symbol;Acc:HGNC:22917]	4	25312774	25370383	1	ZCCHC4	29063	935.284	-0.972112	0.320538	-3.03275	0.00242333	0.0309036
ENSG00000166401	serpin family B member 8 [Source:HGNC Symbol;Acc:HGNC:8952]	18	63970029	64019779	1	SERPINB8	5271	229.049	-3.40297	1.1225	-3.0316	0.00243259	0.0309974
ENSG00000215045	Grid2 interacting protein [Source:HGNC Symbol;Acc:HGNC:18464]	7	6497462	6551436	-1	GRID2IP	392862	26.3212	4.24296	1.39999	3.0307	0.00243991	0.0310662
ENSG00000100031	gamma-glutamyltransferase 1 [Source:HGNC Symbol;Acc:HGNC:4250]	22	24594811	24629005	1	GGT1	2678	208.111	2.51727	0.831187	3.02853	0.00245748	0.0312652
ENSG00000133216	EPH receptor B2 [Source:HGNC Symbol;Acc:HGNC:3393]	1	22710839	22921500	1	EPHB2	2048	2444	1.83238	0.605293	3.02727	0.00246775	0.0313712
ENSG00000143320	cellular retinoic acid binding protein 2 [Source:HGNC Symbol;Acc:HGNC:2339]	1	156699606	156705816	-1	CRABP2	1382	1580.02	3.30328	1.09201	3.02497	0.00248659	0.031586
ENSG00000108878	calcium voltage-gated channel auxiliary subunit gamma 1 [Source:HGNC Symbol;Acc:HGNC:1405]	17	67044554	67056797	1	CACNG1	786	22.0855	7.14953	2.3647	3.02344	0.0024992	0.0316818
ENSG00000128271	adenosine A2a receptor [Source:HGNC Symbol;Acc:HGNC:263]	22	24417879	24442357	1	ADORA2A	135	1384.75	3.92141	1.29694	3.02358	0.00249801	0.0316818
ENSG00000188687	solute carrier family 4 member 5 [Source:HGNC Symbol;Acc:HGNC:18168]	2	74216242	74343414	-1	SLC4A5	57835	275.908	1.51407	0.500794	3.02334	0.00250001	0.0316818
ENSG00000274611	TBC1 domain family member 3 [Source:HGNC Symbol;Acc:HGNC:19031]	17	38181659	38192541	-1	TBC1D3	729873	49.3286	-11.3623	3.75853	-3.02306	0.0025023	0.031686
ENSG00000137204	solute carrier family 22 member 7 [Source:HGNC Symbol;Acc:HGNC:10971]	6	43295694	43305538	1	SLC22A7	10864	9.95961	5.9921	1.98232	3.02277	0.00250469	0.0316914
ENSG00000164088	protein phosphatase, Mg2+/Mn2+ dependent 1M [Source:HGNC Symbol;Acc:HGNC:26506]	3	52245759	52250599	1	PPM1M	132160	619.36	1.88368	0.623226	3.02246	0.00250729	0.0316995
ENSG00000243789	jumonji domain containing 7 [Source:HGNC Symbol;Acc:HGNC:34397]	15	41828092	41837581	1	JMJD7	100137047	387.362	1.08787	0.360004	3.02184	0.00251243	0.0317397
ENSG00000002587	heparan sulfate-glucosamine 3-sulfotransferase 1 [Source:HGNC Symbol;Acc:HGNC:5194]	4	11393150	11429564	-1	HS3ST1	9957	132.301	6.69309	2.21573	3.02072	0.00252176	0.0318328
ENSG00000135423	glutaminase 2 [Source:HGNC Symbol;Acc:HGNC:29570]	12	56470944	56488414	-1	GLS2	27165	64.4128	5.63513	1.86601	3.01989	0.00252869	0.0318953
ENSG00000165061	zinc finger matrin-type 4 [Source:HGNC Symbol;Acc:HGNC:25844]	8	40530590	40897833	-1	ZMAT4	79698	722.792	3.619	1.1986	3.01936	0.0025331	0.0319262
ENSG00000112624	BRD4 interacting chromatin remodeling complex associated protein like [Source:HGNC Symbol;Acc:HGNC:21111]	6	42746958	42868560	1	BICRAL	23506	1566.08	1.07177	0.355115	3.0181	0.00254363	0.0320339
ENSG00000174080	cathepsin F [Source:HGNC Symbol;Acc:HGNC:2531]	11	66563464	66568879	-1	CTSF	8722	2295.33	1.5936	0.528329	3.0163	0.0025588	0.0321999
ENSG00000135919	serpin family E member 2 [Source:HGNC Symbol;Acc:HGNC:8951]	2	223975045	224039318	-1	SERPINE2	5270	3804.33	-3.42813	1.13695	-3.01519	0.0025682	0.0322931
ENSG00000114019	angiomotin like 2 [Source:HGNC Symbol;Acc:HGNC:17812]	3	134355347	134375479	-1	AMOTL2	51421	2698.72	-2.96333	0.983122	-3.0142	0.00257656	0.0323731
ENSG00000165066	NK6 homeobox 3 [Source:HGNC Symbol;Acc:HGNC:26328]	8	41645177	41650817	-1	NKX6-3	157848	6.38875	5.36902	1.78331	3.0107	0.0026065	0.0327238
ENSG00000127561	synaptogyrin 3 [Source:HGNC Symbol;Acc:HGNC:11501]	16	1989660	1994275	1	SYNGR3	9143	1146.94	3.09818	1.02928	3.01004	0.00261215	0.0327694
ENSG00000107954	neuralized E3 ubiquitin protein ligase 1 [Source:HGNC Symbol;Acc:HGNC:7761]	10	103493979	103592552	1	NEURL1	9148	1091.03	2.88758	0.959892	3.00823	0.00262773	0.0329392
ENSG00000092096	solute carrier family 22 member 17 [Source:HGNC Symbol;Acc:HGNC:23095]	14	23346306	23352912	-1	SLC22A17	51310	4031.56	2.25502	0.749681	3.00797	0.00262995	0.0329416
ENSG00000108518	profilin 1 [Source:HGNC Symbol;Acc:HGNC:8881]	17	4945652	4949061	-1	PFN1	5216	32040.9	-1.36628	0.454408	-3.00674	0.00264067	0.0330502
ENSG00000149506	zona pellucida glycoprotein 1 [Source:HGNC Symbol;Acc:HGNC:13187]	11	60867562	60875693	1	ZP1	22917	14.7075	-7.99471	2.65995	-3.00558	0.00265073	0.0331506
ENSG00000158711	ETS transcription factor ELK4 [Source:HGNC Symbol;Acc:HGNC:3326]	1	205597556	205632011	-1	ELK4	2005	3136.09	-0.950479	0.316398	-3.00406	0.00266399	0.0332906
ENSG00000187957	delta/notch like EGF repeat containing [Source:HGNC Symbol;Acc:HGNC:24456]	2	229357629	229714555	-1	DNER	92737	407.303	5.31979	1.77162	3.00278	0.00267522	0.0334051
ENSG00000204131	NHS like 2 [Source:HGNC Symbol;Acc:HGNC:33737]	X	71910818	72161750	1	NHSL2	340527	5124.06	2.895	0.965195	2.99939	0.00270518	0.0337533
ENSG00000073614	lysine demethylase 5A [Source:HGNC Symbol;Acc:HGNC:9886]	12	280057	389320	-1	KDM5A	5927	6342.98	-0.651062	0.217125	-2.99856	0.00271259	0.0338196
ENSG00000185201	interferon induced transmembrane protein 2 [Source:HGNC Symbol;Acc:HGNC:5413]	11	303655	309397	1	IFITM2	10581	133.74	-4.96013	1.65446	-2.99804	0.00271724	0.0338515
ENSG00000204033	leucine rich repeat, Ig-like and transmembrane domains 2 [Source:HGNC Symbol;Acc:HGNC:23443]	10	84220571	84225544	-1	LRIT2	340745	11.2581	6.1737	2.06024	2.99659	0.00273016	0.0339863
ENSG00000197614	microfibril associated protein 5 [Source:HGNC Symbol;Acc:HGNC:29673]	12	8637346	8662888	-1	MFAP5	8076	31.5356	-10.4953	3.5028	-2.99626	0.00273313	0.0339972
ENSG00000138395	cyclin dependent kinase 15 [Source:HGNC Symbol;Acc:HGNC:14434]	2	201790461	201895550	1	CDK15	65061	156.415	-5.97711	1.99508	-2.99593	0.00273613	0.0340083
ENSG00000236699	Rho guanine nucleotide exchange factor 38 [Source:HGNC Symbol;Acc:HGNC:25968]	4	105552620	105708093	1	ARHGEF38	54848	8.23362	-3.73115	1.24576	-2.99509	0.00274366	0.0340757
ENSG00000138795	lymphoid enhancer binding factor 1 [Source:HGNC Symbol;Acc:HGNC:6551]	4	108047545	108168956	-1	LEF1	51176	49.3569	8.30924	2.77613	2.9931	0.00276157	0.0342718
ENSG00000196187	transmembrane protein 63A [Source:HGNC Symbol;Acc:HGNC:29118]	1	225845536	225882380	-1	TMEM63A	9725	420.261	-3.28189	1.09663	-2.99269	0.00276527	0.0342914
ENSG00000121904	CUB and Sushi multiple domains 2 [Source:HGNC Symbol;Acc:HGNC:19290]	1	33513999	34165842	-1	CSMD2	114784	387.04	6.93265	2.31746	2.99148	0.00277625	0.0344012
ENSG00000204950	leucine rich repeat containing 10B [Source:HGNC Symbol;Acc:HGNC:37215]	11	61508749	61511018	1	LRRC10B	390205	99.9801	3.97163	1.32816	2.99031	0.00278693	0.0345071
ENSG00000139131	tyrosyl-tRNA synthetase 2 [Source:HGNC Symbol;Acc:HGNC:24249]	12	32727490	32755897	-1	YARS2	51067	1516.13	-1.09206	0.365253	-2.98988	0.00279086	0.0345294
ENSG00000067167	translocation associated membrane protein 1 [Source:HGNC Symbol;Acc:HGNC:20568]	8	70573218	70608416	-1	TRAM1	23471	4403.49	-0.97375	0.325724	-2.9895	0.00279438	0.0345466
ENSG00000165156	zinc fingers and homeoboxes 1 [Source:HGNC Symbol;Acc:HGNC:12871]	8	123248451	123275541	-1	ZHX1	11244	4521.14	1.32512	0.443352	2.98887	0.00280009	0.0345908
ENSG00000185634	SHC adaptor protein 4 [Source:HGNC Symbol;Acc:HGNC:16743]	15	48823741	48963919	-1	SHC4	399694	103.889	-1.54447	0.516979	-2.98749	0.00281278	0.034721
ENSG00000163430	follistatin like 1 [Source:HGNC Symbol;Acc:HGNC:3972]	3	120392293	120450993	-1	FSTL1	11167	8477.35	-3.39313	1.13728	-2.98356	0.00284918	0.0351168
ENSG00000183873	sodium voltage-gated channel alpha subunit 5 [Source:HGNC Symbol;Acc:HGNC:10593]	3	38548057	38649687	-1	SCN5A	6331	1126.84	2.38777	0.800251	2.98378	0.00284711	0.0351168
ENSG00000078246	TUB like protein 3 [Source:HGNC Symbol;Acc:HGNC:12425]	12	2877223	2941138	1	TULP3	7289	2527.73	-0.82987	0.278324	-2.98167	0.00286683	0.035227
ENSG00000184905	transcription elongation factor A like 2 [Source:HGNC Symbol;Acc:HGNC:29818]	X	102125679	102140426	1	TCEAL2	140597	241.248	6.48136	2.17368	2.98174	0.00286612	0.035227
ENSG00000185519	family with sequence similarity 131 member C [Source:HGNC Symbol;Acc:HGNC:26717]	1	16057769	16073651	-1	FAM131C	348487	315.857	3.14958	1.05621	2.98197	0.00286396	0.035227
ENSG00000204347	BTB domain containing 17 [Source:HGNC Symbol;Acc:HGNC:33758]	17	74356416	74361868	-1	BTBD17	388419	69.6749	8.80612	2.95299	2.9821	0.00286276	0.035227
ENSG00000164125	golgi associated kinase 1B [Source:HGNC Symbol;Acc:HGNC:25312]	4	158124474	158173318	-1	GASK1B	51313	431.237	-5.12387	1.71879	-2.98109	0.00287227	0.035267
ENSG00000108370	regulator of G protein signaling 9 [Source:HGNC Symbol;Acc:HGNC:10004]	17	65100812	65227703	1	RGS9	8787	250.341	4.21841	1.41528	2.98062	0.00287662	0.0352937
ENSG00000132854	KN motif and ankyrin repeat domains 4 [Source:HGNC Symbol;Acc:HGNC:27263]	1	62236165	62319434	-1	KANK4	163782	835.437	5.94231	1.99584	2.97734	0.0029076	0.0356468
ENSG00000163956	LDL receptor related protein associated protein 1 [Source:HGNC Symbol;Acc:HGNC:6701]	4	3503612	3532446	-1	LRPAP1	4043	5324.76	-1.37571	0.462747	-2.97292	0.00294977	0.036109
ENSG00000198113	torsin family 4 member A [Source:HGNC Symbol;Acc:HGNC:25981]	9	137277726	137282641	1	TOR4A	54863	235.79	-2.65435	0.892819	-2.973	0.00294906	0.036109
ENSG00000117707	prospero homeobox 1 [Source:HGNC Symbol;Acc:HGNC:9459]	1	213983181	214041510	1	PROX1	5629	5862.04	2.58352	0.869297	2.97197	0.002959	0.0361946
ENSG00000131055	cytochrome c oxidase subunit 4I2 [Source:HGNC Symbol;Acc:HGNC:16232]	20	31637912	31645006	1	COX4I2	84701	48.072	5.75201	1.93607	2.97097	0.00296856	0.0362568
ENSG00000143164	DDB1 and CUL4 associated factor 6 [Source:HGNC Symbol;Acc:HGNC:30002]	1	167935783	168075843	1	DCAF6	55827	2671.13	-1.14185	0.384321	-2.97107	0.00296761	0.0362568
ENSG00000131242	RAB11 family interacting protein 4 [Source:HGNC Symbol;Acc:HGNC:30267]	17	31391675	31538211	1	RAB11FIP4	84440	5733.51	1.81998	0.612818	2.96986	0.00297938	0.0363443
ENSG00000137285	tubulin beta 2B class IIb [Source:HGNC Symbol;Acc:HGNC:30829]	6	3223324	3231730	-1	TUBB2B	347733	31338.2	1.87375	0.63094	2.96977	0.00298022	0.0363443
ENSG00000162341	two pore segment channel 2 [Source:HGNC Symbol;Acc:HGNC:20820]	11	69048932	69136316	1	TPCN2	219931	1432.86	-1.50595	0.50765	-2.96651	0.00301197	0.0366762
ENSG00000204525	major histocompatibility complex, class I, C [Source:HGNC Symbol;Acc:HGNC:4933]	6	31268749	31272130	-1	HLA-C	3107	274.162	-3.65632	1.23246	-2.96669	0.0030102	0.0366762
ENSG00000160472	transmembrane protein 190 [Source:HGNC Symbol;Acc:HGNC:29632]	19	55376826	55378246	1	TMEM190	147744	14.0614	6.49836	2.19207	2.96448	0.00303192	0.0368914
ENSG00000177791	myozenin 1 [Source:HGNC Symbol;Acc:HGNC:13752]	10	73631612	73641474	-1	MYOZ1	58529	30.2561	3.31832	1.11958	2.96388	0.00303783	0.0369355
ENSG00000151388	ADAM metallopeptidase with thrombospondin type 1 motif 12 [Source:HGNC Symbol;Acc:HGNC:14605]	5	33523535	33892019	-1	ADAMTS12	81792	343.125	-5.60543	1.89211	-2.96252	0.00305131	0.0370716
ENSG00000126785	ras homolog family member J [Source:HGNC Symbol;Acc:HGNC:688]	14	63204114	63293508	1	RHOJ	57381	176.903	-7.39955	2.49826	-2.96188	0.00305767	0.0371209
ENSG00000198919	DAZ interacting zinc finger protein 3 [Source:HGNC Symbol;Acc:HGNC:30938]	3	108589705	108694840	1	DZIP3	9666	3933.86	1.06066	0.358167	2.96136	0.00306286	0.0371562
ENSG00000150093	integrin subunit beta 1 [Source:HGNC Symbol;Acc:HGNC:6153]	10	32887273	33005792	-1	ITGB1	3688	28970.8	-1.42229	0.480374	-2.96079	0.00306853	0.037197
ENSG00000109689	stromal interaction molecule 2 [Source:HGNC Symbol;Acc:HGNC:19205]	4	26857601	27025381	1	STIM2	57620	2019.93	-0.865509	0.292387	-2.96015	0.00307493	0.0372466
ENSG00000248485	Purkinje cell protein 4 like 1 [Source:HGNC Symbol;Acc:HGNC:20448]	1	161258745	161285450	1	PCP4L1	654790	60.9915	5.08216	1.7183	2.95767	0.00309974	0.0375192
ENSG00000140807	NKD inhibitor of WNT signaling pathway 1 [Source:HGNC Symbol;Acc:HGNC:17045]	16	50548396	50649249	1	NKD1	85407	1183.6	3.4175	1.1558	2.95683	0.0031082	0.0375934
ENSG00000139289	pleckstrin homology like domain family A member 1 [Source:HGNC Symbol;Acc:HGNC:8933]	12	76025447	76031776	-1	PHLDA1	22822	3738.1	-3.2841	1.11086	-2.95635	0.00311305	0.0376239
ENSG00000106536	POU class 6 homeobox 2 [Source:HGNC Symbol;Acc:HGNC:21694]	7	38977909	39493095	1	POU6F2	11281	262.536	7.26863	2.46004	2.95468	0.00312996	0.0378001
ENSG00000140464	PML nuclear body scaffold [Source:HGNC Symbol;Acc:HGNC:9113]	15	73994673	74047827	1	PML	5371	2159.27	-0.827009	0.279972	-2.9539	0.00313782	0.0378386
ENSG00000182134	tudor and KH domain containing [Source:HGNC Symbol;Acc:HGNC:11713]	1	151770107	151791416	-1	TDRKH	11022	2201	1.99908	0.676728	2.95404	0.00313645	0.0378386
ENSG00000163449	transmembrane protein 169 [Source:HGNC Symbol;Acc:HGNC:25130]	2	216081866	216102783	1	TMEM169	92691	1760.81	1.98328	0.671548	2.9533	0.00314396	0.0378843
ENSG00000104321	transient receptor potential cation channel subfamily A member 1 [Source:HGNC Symbol;Acc:HGNC:497]	8	72019917	72075584	-1	TRPA1	8989	77.1856	-3.35219	1.13575	-2.95153	0.00316207	0.0380743
ENSG00000141750	SH3 and cysteine rich domain 2 [Source:HGNC Symbol;Acc:HGNC:23990]	17	39210541	39225945	-1	STAC2	342667	854.826	3.68023	1.24705	2.95115	0.00316591	0.0380921
ENSG00000171150	suppressor of cytokine signaling 5 [Source:HGNC Symbol;Acc:HGNC:16852]	2	46698952	46780245	1	SOCS5	9655	2445.37	-1.45257	0.492277	-2.95071	0.00317041	0.0381179
ENSG00000173805	huntingtin associated protein 1 [Source:HGNC Symbol;Acc:HGNC:4812]	17	41717742	41734644	-1	HAP1	9001	197.129	5.03179	1.70662	2.94839	0.00319432	0.0383769
ENSG00000100156	solute carrier family 16 member 8 [Source:HGNC Symbol;Acc:HGNC:16270]	22	38078134	38084093	-1	SLC16A8	23539	78.7178	3.61904	1.22984	2.9427	0.00325362	0.0390034
ENSG00000165724	zinc finger MYND-type containing 19 [Source:HGNC Symbol;Acc:HGNC:21146]	9	137582081	137590512	-1	ZMYND19	116225	3175.09	0.522533	0.17757	2.94269	0.0032537	0.0390034
ENSG00000174611	kyphoscoliosis peptidase [Source:HGNC Symbol;Acc:HGNC:26576]	3	134599923	134651636	-1	KY	339855	19.7843	4.63766	1.57582	2.94302	0.00325032	0.0390034
ENSG00000142002	dipeptidyl peptidase 9 [Source:HGNC Symbol;Acc:HGNC:18648]	19	4675224	4724673	-1	DPP9	91039	5026.81	-1.42788	0.485464	-2.94126	0.0032688	0.0391555
ENSG00000225180	parvalbumin like EF-hand containing [Source:HGNC Symbol;Acc:HGNC:40053]	17	81165507	81183166	1	PVALEF	388428	7.6997	5.61823	1.91032	2.94099	0.00327169	0.0391611
ENSG00000135525	microtubule associated protein 7 [Source:HGNC Symbol;Acc:HGNC:6869]	6	136342281	136550819	-1	MAP7	9053	1716.99	3.17298	1.07905	2.94052	0.00327663	0.0391913
ENSG00000189420	ZFP92 zinc finger protein [Source:HGNC Symbol;Acc:HGNC:12865]	X	153418322	153426481	1	ZFP92	139735	48.7519	8.29099	2.82044	2.93961	0.00328627	0.0392775
ENSG00000183018	sphingolipid transporter 2 [Source:HGNC Symbol;Acc:HGNC:26992]	17	4498881	4539035	1	SPNS2	124976	598.671	3.68138	1.25263	2.93892	0.00329363	0.0393364
ENSG00000154473	BUB3 mitotic checkpoint protein [Source:HGNC Symbol;Acc:HGNC:1151]	10	123154402	123170467	1	BUB3	9184	12625.7	-1.19006	0.405314	-2.93615	0.00332314	0.0396595
ENSG00000078699	CBFA2/RUNX1 partner transcriptional co-repressor 2 [Source:HGNC Symbol;Acc:HGNC:1536]	20	33490075	33650036	1	CBFA2T2	9139	4861.3	1.42017	0.483789	2.93551	0.00332999	0.0396828
ENSG00000128052	kinase insert domain receptor [Source:HGNC Symbol;Acc:HGNC:6307]	4	55078481	55125595	-1	KDR	3791	50.9735	8.35556	2.84624	2.93565	0.00332846	0.0396828
ENSG00000227051	chromosome 14 open reading frame 132 [Source:HGNC Symbol;Acc:HGNC:20346]	14	96039362	96093971	1	C14orf132	56967	18105	1.94954	0.66471	2.93291	0.003358	0.0399871
ENSG00000135253	kielin cysteine rich BMP regulator [Source:HGNC Symbol;Acc:HGNC:17585]	7	128862042	128910719	-1	KCP	375616	997.234	5.95043	2.0294	2.93211	0.00336666	0.0400608
ENSG00000119681	latent transforming growth factor beta binding protein 2 [Source:HGNC Symbol;Acc:HGNC:6715]	14	74498183	74612378	-1	LTBP2	4053	1393.46	-3.84899	1.31287	-2.93173	0.00337076	0.0400801
ENSG00000129535	neural retina leucine zipper [Source:HGNC Symbol;Acc:HGNC:8002]	14	24078662	24115010	-1	NRL	4901	116.972	1.60855	0.54872	2.93146	0.00337371	0.0400857
ENSG00000132669	Ras and Rab interactor 2 [Source:HGNC Symbol;Acc:HGNC:18750]	20	19757606	20002457	1	RIN2	54453	436.353	-5.41551	1.84784	-2.93073	0.00338171	0.0401513
ENSG00000164078	macrophage stimulating 1 receptor [Source:HGNC Symbol;Acc:HGNC:7381]	3	49887002	49903873	-1	MST1R	4486	22.8434	3.6454	1.24396	2.93047	0.00338445	0.0401544
ENSG00000118985	elongation factor for RNA polymerase II 2 [Source:HGNC Symbol;Acc:HGNC:17064]	5	95885098	95961851	-1	ELL2	22936	784.086	-3.00901	1.027	-2.92992	0.00339055	0.0401678
ENSG00000205309	5',3'-nucleotidase, mitochondrial [Source:HGNC Symbol;Acc:HGNC:15769]	17	17303335	17347663	1	NT5M	56953	850.223	1.82887	0.624175	2.93005	0.00338906	0.0401678
ENSG00000119547	one cut homeobox 2 [Source:HGNC Symbol;Acc:HGNC:8139]	18	57435374	57491298	1	ONECUT2	9480	6195.27	2.02797	0.692256	2.9295	0.00339505	0.0401917
ENSG00000092929	unc-13 homolog D [Source:HGNC Symbol;Acc:HGNC:23147]	17	75827225	75844552	-1	UNC13D	201294	707.328	3.88478	1.32627	2.92911	0.00339938	0.0402136
ENSG00000034239	EF-hand calcium binding domain 1 [Source:HGNC Symbol;Acc:HGNC:25678]	8	48710789	48735311	-1	EFCAB1	79645	31.4618	7.6585	2.61499	2.9287	0.00340388	0.0402374
ENSG00000023839	ATP binding cassette subfamily C member 2 [Source:HGNC Symbol;Acc:HGNC:53]	10	99782640	99852594	1	ABCC2	1244	134.83	-2.57166	0.878295	-2.92801	0.00341134	0.0402961
ENSG00000125931	Cbp/p300 interacting transactivator with Glu/Asp rich carboxy-terminal domain 1 [Source:HGNC Symbol;Acc:HGNC:1986]	X	72301638	72307187	-1	CITED1	4435	382.588	2.83	0.96664	2.92767	0.00341514	0.0403116
ENSG00000156097	G protein-coupled receptor 61 [Source:HGNC Symbol;Acc:HGNC:13300]	1	109539872	109548406	1	GPR61	83873	32.2576	2.86575	0.979488	2.92576	0.00343614	0.0405004
ENSG00000169926	Kruppel like factor 13 [Source:HGNC Symbol;Acc:HGNC:13672]	15	31326835	31435665	1	KLF13	51621	8857.82	1.06852	0.365189	2.92593	0.00343425	0.0405004
ENSG00000111057	keratin 18 [Source:HGNC Symbol;Acc:HGNC:6430]	12	52948871	52952906	1	KRT18	3875	2260.39	-8.16868	2.79266	-2.92505	0.00344401	0.0405636
ENSG00000158457	tetraspanin 33 [Source:HGNC Symbol;Acc:HGNC:28743]	7	129144707	129169699	1	TSPAN33	340348	1126.43	2.4722	0.845479	2.92402	0.00345541	0.0406683
ENSG00000133627	actin related protein 3B [Source:HGNC Symbol;Acc:HGNC:17256]	7	152759749	152855378	1	ACTR3B	57180	2189.15	1.27079	0.43471	2.92329	0.0034635	0.0407247
ENSG00000164172	molybdenum cofactor synthesis 2 [Source:HGNC Symbol;Acc:HGNC:7193]	5	53095679	53110063	-1	MOCS2	4338	1820.95	-1.3194	0.451367	-2.92311	0.00346551	0.0407247
ENSG00000196381	zinc finger protein 781 [Source:HGNC Symbol;Acc:HGNC:26745]	19	37667751	37692315	-1	ZNF781	163115	520.659	2.56081	0.876166	2.92275	0.00346958	0.0407247
ENSG00000235568	NFAT activating protein with ITAM motif 1 [Source:HGNC Symbol;Acc:HGNC:29872]	22	42380407	42432403	-1	NFAM1	150372	111.918	4.35938	1.49157	2.92269	0.00347027	0.0407247
ENSG00000155307	SAM domain, SH3 domain and nuclear localization signals 1 [Source:HGNC Symbol;Acc:HGNC:10528]	21	14485228	14658821	-1	SAMSN1	64092	131.968	6.71507	2.29779	2.9224	0.00347345	0.0407325
ENSG00000167748	kallikrein 1 [Source:HGNC Symbol;Acc:HGNC:6357]	19	50819146	50823787	-1	KLK1	3816	24.0666	7.27461	2.48973	2.92184	0.00347966	0.0407758
ENSG00000089101	cilia and flagella associated protein 61 [Source:HGNC Symbol;Acc:HGNC:15872]	20	20052514	20360703	1	CFAP61	26074	76.1499	3.91373	1.33998	2.92073	0.00349212	0.0408921
ENSG00000108684	acid sensing ion channel subunit 2 [Source:HGNC Symbol;Acc:HGNC:99]	17	33013087	34174964	-1	ASIC2	40	87.4726	6.61442	2.26506	2.9202	0.00349808	0.0409324
ENSG00000165828	proline rich acidic protein 1 [Source:HGNC Symbol;Acc:HGNC:23304]	10	133347368	133352683	1	PRAP1	118471	60.811	4.29152	1.46974	2.91991	0.0035013	0.0409404
ENSG00000184557	suppressor of cytokine signaling 3 [Source:HGNC Symbol;Acc:HGNC:19391]	17	78356778	78360077	-1	SOCS3	9021	660.5	-3.18905	1.09253	-2.91896	0.00351196	0.0410058
ENSG00000184792	oxysterol binding protein 2 [Source:HGNC Symbol;Acc:HGNC:8504]	22	30693782	30907824	1	OSBP2	23762	620.715	1.89004	0.647473	2.91911	0.00351033	0.0410058
ENSG00000123595	RAB9A, member RAS oncogene family [Source:HGNC Symbol;Acc:HGNC:9792]	X	13689128	13710504	1	RAB9A	9367	566.795	-0.868591	0.297702	-2.91765	0.00352677	0.0411478
ENSG00000176678	forkhead box L1 [Source:HGNC Symbol;Acc:HGNC:3817]	16	86576368	86583478	1	FOXL1	2300	103.288	-8.5802	2.94101	-2.91744	0.00352921	0.0411478
ENSG00000182197	exostosin glycosyltransferase 1 [Source:HGNC Symbol;Acc:HGNC:3512]	8	117794490	118111826	-1	EXT1	2131	1998.01	-1.21371	0.416272	-2.91566	0.00354936	0.041353
ENSG00000168566	small nuclear ribonucleoprotein U11/U12 subunit 48 [Source:HGNC Symbol;Acc:HGNC:21368]	6	7590198	7611967	1	SNRNP48	154007	1532.7	-0.962312	0.330085	-2.91534	0.00355296	0.0413651
ENSG00000099365	syntaxin 1B [Source:HGNC Symbol;Acc:HGNC:18539]	16	30989256	31010638	-1	STX1B	112755	1569.48	1.3438	0.461261	2.91333	0.00357602	0.0416037
ENSG00000175505	cardiotrophin like cytokine factor 1 [Source:HGNC Symbol;Acc:HGNC:17412]	11	67364168	67374177	-1	CLCF1	23529	132.365	-3.41099	1.17178	-2.91094	0.00360343	0.0418899
ENSG00000274276	cystathionine beta-synthase like [Source:HGNC Symbol;Acc:HGNC:51829]	21	6444869	6468040	-1	CBSL	102724560	5851.83	3.54947	1.21944	2.91073	0.0036058	0.0418899
ENSG00000064225	ST3 beta-galactoside alpha-2,3-sialyltransferase 6 [Source:HGNC Symbol;Acc:HGNC:18080]	3	98732236	98821201	1	ST3GAL6	10402	2399.85	1.80335	0.619788	2.90963	0.00361856	0.042008
ENSG00000160221	glutamine amidotransferase like class 1 domain containing 3A [Source:HGNC Symbol;Acc:HGNC:1273]	21	44133610	44210114	1	GATD3A	8209	903.107	3.40961	1.17255	2.90786	0.00363908	0.0422159
ENSG00000233932	cortexin 2 [Source:HGNC Symbol;Acc:HGNC:31109]	15	48178122	48203758	1	CTXN2	399697	34.3717	2.87339	0.989089	2.90509	0.00367149	0.0425614
ENSG00000143595	aquaporin 10 [Source:HGNC Symbol;Acc:HGNC:16029]	1	154321090	154325325	1	AQP10	89872	47.568	5.58352	1.92492	2.90064	0.00372396	0.0431388
ENSG00000132793	lipin 3 [Source:HGNC Symbol;Acc:HGNC:14451]	20	41340821	41360582	1	LPIN3	64900	264.894	4.29898	1.48268	2.89947	0.00373797	0.04327
ENSG00000125510	opioid related nociceptin receptor 1 [Source:HGNC Symbol;Acc:HGNC:8155]	20	64080082	64100643	1	OPRL1	4987	628.451	2.45668	0.847673	2.89814	0.00375382	0.0433966
ENSG00000165533	tetratricopeptide repeat domain 8 [Source:HGNC Symbol;Acc:HGNC:20087]	14	88824153	88881078	1	TTC8	123016	10104.9	2.45674	0.847707	2.8981	0.00375426	0.0433966
ENSG00000063761	aarF domain containing kinase 1 [Source:HGNC Symbol;Acc:HGNC:19038]	14	77800109	77935014	1	ADCK1	57143	511.851	1.73526	0.598979	2.89703	0.00376709	0.0434556
ENSG00000064687	ATP binding cassette subfamily A member 7 [Source:HGNC Symbol;Acc:HGNC:37]	19	1039997	1065572	1	ABCA7	10347	1024.74	1.82219	0.628989	2.89701	0.00376742	0.0434556
ENSG00000175591	purinergic receptor P2Y2 [Source:HGNC Symbol;Acc:HGNC:8541]	11	73218281	73242427	1	P2RY2	5029	13.2409	6.40049	2.20924	2.89714	0.00376578	0.0434556
ENSG00000197380	dishevelled binding antagonist of beta catenin 3 [Source:HGNC Symbol;Acc:HGNC:30745]	19	46647551	46661182	-1	DACT3	147906	1532.45	2.16616	0.747996	2.89595	0.00378011	0.0435708
ENSG00000089006	sorting nexin 5 [Source:HGNC Symbol;Acc:HGNC:14969]	20	17941597	17968980	-1	SNX5	27131	4660.94	-0.901574	0.311482	-2.89446	0.00379809	0.0437469
ENSG00000172765	transmembrane and coiled-coil domain family 1 [Source:HGNC Symbol;Acc:HGNC:29116]	3	129647792	129893606	-1	TMCC1	23023	1696.91	1.09462	0.378239	2.89399	0.00380375	0.043781
ENSG00000100577	glutathione S-transferase zeta 1 [Source:HGNC Symbol;Acc:HGNC:4643]	14	77320996	77331597	1	GSTZ1	2954	918.917	1.33305	0.460879	2.89241	0.003823	0.0438467
ENSG00000151632	aldo-keto reductase family 1 member C2 [Source:HGNC Symbol;Acc:HGNC:385]	10	4987400	5018031	-1	AKR1C2	1646	336.888	5.13436	1.77507	2.89248	0.00382212	0.0438467
ENSG00000155052	contactin associated protein family member 5 [Source:HGNC Symbol;Acc:HGNC:18748]	2	124025287	124915287	1	CNTNAP5	129684	147.635	5.1772	1.78992	2.89242	0.00382292	0.0438467
ENSG00000179761	pipecolic acid and sarcosine oxidase [Source:HGNC Symbol;Acc:HGNC:17804]	17	28950513	29057216	1	PIPOX	51268	146.719	3.55211	1.22802	2.89256	0.00382122	0.0438467
ENSG00000198870	serine/threonine kinase like domain containing 1 [Source:HGNC Symbol;Acc:HGNC:28669]	9	133376366	133406096	1	STKLD1	169436	48.1149	1.45259	0.502199	2.89247	0.00382231	0.0438467
ENSG00000131044	tubulin tyrosine ligase like 9 [Source:HGNC Symbol;Acc:HGNC:16118]	20	31870702	31944963	1	TTLL9	164395	35.1266	3.47984	1.2033	2.89192	0.00382895	0.0438838
ENSG00000137522	ring finger protein 121 [Source:HGNC Symbol;Acc:HGNC:21070]	11	71929018	71997597	1	RNF121	55298	1641.48	0.964637	0.333595	2.89164	0.00383233	0.0438915
ENSG00000100314	calcium binding protein 7 [Source:HGNC Symbol;Acc:HGNC:20834]	22	29720003	29731833	1	CABP7	164633	103.642	3.50931	1.21427	2.89007	0.00385158	0.0440426
ENSG00000140057	adenylate kinase 7 [Source:HGNC Symbol;Acc:HGNC:20091]	14	96392128	96489427	1	AK7	122481	130.205	2.71984	0.941132	2.88997	0.00385283	0.0440426
ENSG00000167700	major facilitator superfamily domain containing 3 [Source:HGNC Symbol;Acc:HGNC:25157]	8	144509070	144511213	1	MFSD3	113655	1599.23	1.03557	0.358342	2.8899	0.0038537	0.0440426
ENSG00000213977	Tax1 binding protein 3 [Source:HGNC Symbol;Acc:HGNC:30684]	17	3662895	3668679	-1	TAX1BP3	30851	2079.76	-1.86204	0.644565	-2.88883	0.00386681	0.0441614
ENSG00000129083	COPI coat complex subunit beta 1 [Source:HGNC Symbol;Acc:HGNC:2231]	11	14443440	14500027	-1	COPB1	1315	8314.19	-0.725258	0.251093	-2.8884	0.00387205	0.044188
ENSG00000160117	ankyrin repeat and LEM domain containing 1 [Source:HGNC Symbol;Acc:HGNC:26812]	19	17281645	17287646	1	ANKLE1	126549	635.807	2.4233	0.839038	2.88819	0.00387461	0.044188
ENSG00000103966	EH domain containing 4 [Source:HGNC Symbol;Acc:HGNC:3245]	15	41895933	41972557	-1	EHD4	30844	952.067	-2.6886	0.931006	-2.88785	0.00387888	0.0442056
ENSG00000182568	SATB homeobox 1 [Source:HGNC Symbol;Acc:HGNC:10541]	3	18345377	18445588	-1	SATB1	6304	8335.62	2.02175	0.700196	2.88741	0.00388431	0.0442197
ENSG00000256029	novel protein	1	159834474	159873053	-1	AL590560.2		92.1187	4.26457	1.47701	2.8873	0.00388558	0.0442197
ENSG00000267426	novel protein	17	75898645	75930129	-1	AC087289.3		47.1704	1.4399	0.498983	2.88567	0.00390583	0.0444189
ENSG00000131724	interleukin 13 receptor subunit alpha 1 [Source:HGNC Symbol;Acc:HGNC:5974]	X	118727133	118794535	1	IL13RA1	3597	491.03	-3.95658	1.3716	-2.88465	0.00391844	0.0444997
ENSG00000164414	solute carrier family 35 member A1 [Source:HGNC Symbol;Acc:HGNC:11021]	6	87470623	87512336	1	SLC35A1	10559	1459.35	0.975802	0.33826	2.88477	0.00391698	0.0444997
ENSG00000057294	plakophilin 2 [Source:HGNC Symbol;Acc:HGNC:9024]	12	32790755	32896777	-1	PKP2	5318	275.799	-4.99666	1.73343	-2.88253	0.00394495	0.0447459
ENSG00000164241	chromosome 5 open reading frame 63 [Source:HGNC Symbol;Acc:HGNC:40051]	5	127042558	127073492	-1	C5orf63	401207	605.431	3.66495	1.27146	2.88248	0.00394564	0.0447459
ENSG00000110324	interleukin 10 receptor subunit alpha [Source:HGNC Symbol;Acc:HGNC:5964]	11	117986370	118003037	1	IL10RA	3587	24.8831	7.31987	2.54037	2.88142	0.00395884	0.0448641
ENSG00000006210	C-X3-C motif chemokine ligand 1 [Source:HGNC Symbol;Acc:HGNC:10647]	16	57372477	57385044	1	CX3CL1	6376	705.939	2.7196	0.944139	2.88051	0.00397032	0.0449627
ENSG00000215187	family with sequence similarity 166 member B [Source:HGNC Symbol;Acc:HGNC:34242]	9	35561831	35563899	-1	FAM166B	730112	16.9118	3.25547	1.13088	2.8787	0.00399314	0.0451895
ENSG00000111424	vitamin D receptor [Source:HGNC Symbol;Acc:HGNC:12679]	12	47841537	47943048	-1	VDR	7421	37.7756	-4.89771	1.70282	-2.87623	0.00402459	0.0455136
ENSG00000161270	NPHS1 adhesion molecule, nephrin [Source:HGNC Symbol;Acc:HGNC:7908]	19	35825372	35869287	-1	NPHS1	4868	16.0207	6.68463	2.32559	2.87438	0.00404818	0.0457165
ENSG00000198743	solute carrier family 5 member 3 [Source:HGNC Symbol;Acc:HGNC:11038]	21	34073578	34106260	1	SLC5A3	6526	4439.97	-1.76902	0.615418	-2.87451	0.00404661	0.0457165
ENSG00000136449	MYCBP associated protein [Source:HGNC Symbol;Acc:HGNC:19677]	17	50508384	50531501	1	MYCBPAP	84073	28.4914	6.84562	2.38343	2.87217	0.00407667	0.0460061
ENSG00000113578	fibroblast growth factor 1 [Source:HGNC Symbol;Acc:HGNC:3665]	5	142592178	142698070	-1	FGF1	2246	549.982	-6.46535	2.25353	-2.86899	0.00411791	0.0464391
ENSG00000167996	ferritin heavy chain 1 [Source:HGNC Symbol;Acc:HGNC:3976]	11	61959718	61967634	-1	FTH1	2495	48703.7	-1.15796	0.403786	-2.86775	0.00413401	0.0465882
ENSG00000109680	TBC1 domain family member 19 [Source:HGNC Symbol;Acc:HGNC:25624]	4	26576437	26756223	1	TBC1D19	55296	480.929	-1.19447	0.416624	-2.86702	0.00414351	0.0466627
ENSG00000109762	sorting nexin 25 [Source:HGNC Symbol;Acc:HGNC:21883]	4	185204237	185370185	1	SNX25	83891	1248.36	-1.44398	0.503894	-2.86564	0.00416163	0.0467912
ENSG00000187210	glucosaminyl (N-acetyl) transferase 1 [Source:HGNC Symbol;Acc:HGNC:4203]	9	76419850	76651203	1	GCNT1	2650	104.348	-2.9411	1.02639	-2.86549	0.00416359	0.0467912
ENSG00000205863	C1q and TNF related 9B [Source:HGNC Symbol;Acc:HGNC:34072]	13	23891099	23897502	-1	C1QTNF9B	387911	65.3237	-3.07853	1.07424	-2.86579	0.00415976	0.0467912
ENSG00000284299	novel protein	1	210858125	211134146	-1	AL590132.1		35.5117	3.75007	1.30914	2.86453	0.0041763	0.0469015
ENSG00000104312	receptor interacting serine/threonine kinase 2 [Source:HGNC Symbol;Acc:HGNC:10020]	8	89757806	89791064	1	RIPK2	8767	873.601	-1.63867	0.57239	-2.86286	0.00419839	0.0471169
ENSG00000180616	somatostatin receptor 2 [Source:HGNC Symbol;Acc:HGNC:11331]	17	73165010	73176633	1	SSTR2	6752	5925.73	4.08711	1.42801	2.8621	0.00420843	0.0471968
ENSG00000171045	t-SNARE domain containing 1 [Source:HGNC Symbol;Acc:HGNC:26437]	8	142212080	142403182	-1	TSNARE1	203062	1225.81	1.66474	0.581868	2.86103	0.00422272	0.0473242
ENSG00000169372	CASP2 and RIPK1 domain containing adaptor with death domain [Source:HGNC Symbol;Acc:HGNC:2340]	12	93677375	93894840	1	CRADD	8738	553.61	0.803644	0.280974	2.86021	0.0042336	0.0474133
ENSG00000165553	neuroglobin [Source:HGNC Symbol;Acc:HGNC:14077]	14	77265483	77271312	-1	NGB	58157	27.3057	7.45496	2.60666	2.85996	0.00423693	0.0474178
ENSG00000274252	gamma-glutamyltransferase light chain family member 3 [Source:HGNC Symbol;Acc:HGNC:33426]	22	18516344	18518161	-1	GGTLC3	728226	15.3345	6.62331	2.31626	2.85948	0.00424335	0.0474569
ENSG00000158125	xanthine dehydrogenase [Source:HGNC Symbol;Acc:HGNC:12805]	2	31334321	31414742	-1	XDH	7498	125.361	-5.44515	1.90608	-2.85672	0.00428038	0.047838
ENSG00000167703	solute carrier family 43 member 2 [Source:HGNC Symbol;Acc:HGNC:23087]	17	1569268	1628886	-1	SLC43A2	124935	1410.44	1.30321	0.45633	2.85584	0.00429225	0.0479045
ENSG00000169047	insulin receptor substrate 1 [Source:HGNC Symbol;Acc:HGNC:6125]	2	226731312	226799820	-1	IRS1	3667	2122	-2.46662	0.86369	-2.85591	0.00429142	0.0479045
ENSG00000171951	secretogranin II [Source:HGNC Symbol;Acc:HGNC:10575]	2	223596940	223602361	-1	SCG2	7857	20076.3	2.66986	0.935332	2.85445	0.00431108	0.0480815
ENSG00000026508	CD44 molecule (Indian blood group) [Source:HGNC Symbol;Acc:HGNC:1681]	11	35138882	35232402	1	CD44	960	3010.65	-4.92869	1.72749	-2.85309	0.0043297	0.0482234
ENSG00000139200	PILR alpha associated neural protein [Source:HGNC Symbol;Acc:HGNC:25338]	12	6693791	6700815	-1	PIANP	196500	3422.94	2.05152	0.719092	2.85293	0.00433179	0.0482234
ENSG00000143367	tuftelin 1 [Source:HGNC Symbol;Acc:HGNC:12422]	1	151540305	151583583	1	TUFT1	7286	1108.25	-1.51325	0.530431	-2.85286	0.00433274	0.0482234
ENSG00000138678	glycerol-3-phosphate acyltransferase 3 [Source:HGNC Symbol;Acc:HGNC:28157]	4	83535914	83605875	1	GPAT3	84803	45.5679	-4.94732	1.73468	-2.852	0.00434447	0.0483206
ENSG00000270885	RAS like family 10 member B [Source:HGNC Symbol;Acc:HGNC:30295]	17	35731639	35743521	1	RASL10B	91608	3698.98	1.68749	0.591948	2.85074	0.0043618	0.04848
ENSG00000116254	chromodomain helicase DNA binding protein 5 [Source:HGNC Symbol;Acc:HGNC:16816]	1	6101787	6180321	-1	CHD5	26038	1812.74	3.46813	1.21686	2.85005	0.00437118	0.048551
ENSG00000163596	islet cell autoantigen 1 like [Source:HGNC Symbol;Acc:HGNC:14442]	2	202773150	202871766	-1	ICA1L	130026	888.017	1.57662	0.553397	2.84899	0.00438583	0.0486803
ENSG00000042062	RIPOR family member 3 [Source:HGNC Symbol;Acc:HGNC:16168]	20	50586108	50691542	-1	RIPOR3	140876	214.754	2.86876	1.00725	2.8481	0.00439813	0.0487834
ENSG00000181408	urotensin 2 receptor [Source:HGNC Symbol;Acc:HGNC:4468]	17	82371400	82375586	1	UTS2R	2837	103.551	4.51105	1.5842	2.84753	0.00440599	0.0488371
ENSG00000174130	toll like receptor 6 [Source:HGNC Symbol;Acc:HGNC:16711]	4	38823715	38856817	-1	TLR6	10333	57.092	-5.57207	1.95723	-2.84691	0.00441457	0.0488652
ENSG00000183060	LysM domain containing 4 [Source:HGNC Symbol;Acc:HGNC:26571]	15	99715697	99733561	-1	LYSMD4	145748	1019.97	1.39399	0.489614	2.84712	0.00441164	0.0488652
ENSG00000183837	PNMA family member 3 [Source:HGNC Symbol;Acc:HGNC:18742]	X	153056409	153060467	1	PNMA3	29944	741.636	4.64953	1.63334	2.84664	0.00441827	0.0488728
ENSG00000078061	A-Raf proto-oncogene, serine/threonine kinase [Source:HGNC Symbol;Acc:HGNC:646]	X	47561205	47571908	1	ARAF	369	2384.89	-0.687603	0.24159	-2.84615	0.00442511	0.048915
ENSG00000102174	phosphate regulating endopeptidase homolog X-linked [Source:HGNC Symbol;Acc:HGNC:8918]	X	22032325	22251310	1	PHEX	5251	36.9116	-3.14381	1.10496	-2.84519	0.00443853	0.0490298
ENSG00000115963	Rho family GTPase 3 [Source:HGNC Symbol;Acc:HGNC:671]	2	150468195	150539011	-1	RND3	390	3547.85	-1.79914	0.632549	-2.84427	0.00445131	0.049046
ENSG00000135269	testin LIM domain protein [Source:HGNC Symbol;Acc:HGNC:14620]	7	116210506	116258783	1	TES	26136	380.619	6.90847	2.4289	2.84428	0.0044512	0.049046
ENSG00000171860	complement C3a receptor 1 [Source:HGNC Symbol;Acc:HGNC:1319]	12	8056844	8066359	-1	C3AR1	719	11.4683	-5.38087	1.89178	-2.84434	0.00445041	0.049046
ENSG00000175602	coiled-coil domain containing 85B [Source:HGNC Symbol;Acc:HGNC:24926]	11	65890673	65891635	1	CCDC85B	11007	3757.26	-1.554	0.546374	-2.84421	0.00445212	0.049046
ENSG00000159784	family with sequence similarity 131 member B [Source:HGNC Symbol;Acc:HGNC:22202]	7	143353400	143362770	-1	FAM131B	9715	1545.63	3.94658	1.38894	2.84143	0.00449123	0.0494432
ENSG00000100311	platelet derived growth factor subunit B [Source:HGNC Symbol;Acc:HGNC:8800]	22	39223359	39244982	-1	PDGFB	5155	46.4497	5.83897	2.05678	2.83888	0.00452715	0.0498048
ENSG00000221955	solute carrier family 12 member 8 [Source:HGNC Symbol;Acc:HGNC:15595]	3	125082636	125212864	-1	SLC12A8	84561	289.285	3.89507	1.37385	2.83514	0.00458056	0.0503582
ENSG00000188060	RAB42, member RAS oncogene family [Source:HGNC Symbol;Acc:HGNC:28702]	1	28592200	28595449	1	RAB42	115273	70.5135	3.98505	1.40598	2.83436	0.00459176	0.050447
ENSG00000128965	ChaC glutathione specific gamma-glutamylcyclotransferase 1 [Source:HGNC Symbol;Acc:HGNC:28680]	15	40952962	40956512	1	CHAC1	79094	1060.88	3.37101	1.18956	2.83382	0.00459951	0.0504978
ENSG00000014914	myotubularin related protein 11 [Source:HGNC Symbol;Acc:HGNC:24307]	1	149928651	149936879	-1	MTMR11	10903	292.647	-2.6886	0.948968	-2.83318	0.00460868	0.0505434
ENSG00000286098	zinc finger protein 844 [Source:NCBI gene (formerly Entrezgene);Acc:284391]	19	11987641	12078106	1	AC008770.4	284391	97.0822	2.01173	0.710082	2.8331	0.0046099	0.0505434
ENSG00000106538	retinoic acid receptor responder 2 [Source:HGNC Symbol;Acc:HGNC:9868]	7	150338317	150341662	-1	RARRES2	5919	177.52	5.12096	1.80808	2.83226	0.00462203	0.050642
ENSG00000002549	leucine aminopeptidase 3 [Source:HGNC Symbol;Acc:HGNC:18449]	4	17577198	17607972	1	LAP3	51056	3814.69	-0.796334	0.281265	-2.83126	0.00463652	0.0507665
ENSG00000156150	ALX homeobox 3 [Source:HGNC Symbol;Acc:HGNC:449]	1	110059870	110070672	-1	ALX3	257	596.404	1.4192	0.501472	2.83007	0.00465384	0.0509216
ENSG00000198722	unc-13 homolog B [Source:HGNC Symbol;Acc:HGNC:12566]	9	35161992	35405338	1	UNC13B	10497	4449.43	1.30412	0.460956	2.82916	0.00466697	0.0510308
ENSG00000120738	early growth response 1 [Source:HGNC Symbol;Acc:HGNC:3238]	5	138465479	138469303	1	EGR1	1958	7383.54	-3.38503	1.19728	-2.82726	0.0046948	0.0512999
ENSG00000141574	secreted and transmembrane 1 [Source:HGNC Symbol;Acc:HGNC:10707]	17	82321024	82334074	-1	SECTM1	6398	75.9898	3.8979	1.37879	2.82705	0.00469792	0.0512999
ENSG00000170374	Sp7 transcription factor [Source:HGNC Symbol;Acc:HGNC:17321]	12	53326575	53345315	-1	SP7	121340	64.2627	4.18896	1.48242	2.82575	0.00471699	0.0514734
ENSG00000105737	glutamate ionotropic receptor kainate type subunit 5 [Source:HGNC Symbol;Acc:HGNC:4583]	19	41998321	42069498	-1	GRIK5	2901	4639.12	2.47281	0.87534	2.82497	0.00472844	0.0515636
ENSG00000135318	5'-nucleotidase ecto [Source:HGNC Symbol;Acc:HGNC:8021]	6	85449584	85495791	1	NT5E	4907	2084.37	-4.35568	1.54223	-2.82427	0.00473881	0.0516418
ENSG00000107959	pitrilysin metallopeptidase 1 [Source:HGNC Symbol;Acc:HGNC:17663]	10	3137728	3172841	-1	PITRM1	10531	3632.6	-1.13975	0.403632	-2.82374	0.00474665	0.0516925
ENSG00000134202	glutathione S-transferase mu 3 [Source:HGNC Symbol;Acc:HGNC:4635]	1	109733932	109741038	-1	GSTM3	2947	2445.82	1.69286	0.600055	2.82118	0.00478473	0.0520722
ENSG00000119714	G protein-coupled receptor 68 [Source:HGNC Symbol;Acc:HGNC:4519]	14	91232532	91253925	-1	GPR68	8111	292.904	3.86157	1.36899	2.82073	0.0047914	0.0521097
ENSG00000108854	SMAD specific E3 ubiquitin protein ligase 2 [Source:HGNC Symbol;Acc:HGNC:16809]	17	64542282	64662307	-1	SMURF2	64750	4835.01	-1.82886	0.648698	-2.81927	0.00481328	0.0522703
ENSG00000126500	fibronectin leucine rich transmembrane protein 1 [Source:HGNC Symbol;Acc:HGNC:3760]	11	64103188	64119173	1	FLRT1	23769	950.926	2.82301	1.00135	2.81919	0.00481445	0.0522703
ENSG00000204967	protocadherin alpha 4 [Source:HGNC Symbol;Acc:HGNC:8670]	5	140806929	141012347	1	PCDHA4	56144	501.349	3.43995	1.22032	2.81888	0.00481909	0.0522703
ENSG00000281106	transmembrane protein 272 [Source:HGNC Symbol;Acc:HGNC:26737]	13	51813347	51845177	-1	TMEM272	283521	62.1715	3.81091	1.35183	2.81908	0.00481617	0.0522703
ENSG00000179933	chromosome 14 open reading frame 119 [Source:HGNC Symbol;Acc:HGNC:20270]	14	23095505	23100456	1	C14orf119	55017	1636.65	-0.919792	0.326428	-2.81775	0.00483619	0.0524207
ENSG00000143196	dermatopontin [Source:HGNC Symbol;Acc:HGNC:3011]	1	168695468	168729206	-1	DPT	1805	12.6773	6.34498	2.25297	2.81628	0.00485835	0.0526256
ENSG00000111667	ubiquitin specific peptidase 5 [Source:HGNC Symbol;Acc:HGNC:12628]	12	6852148	6866632	1	USP5	8078	10878	-0.775212	0.275307	-2.81581	0.00486547	0.0526675
ENSG00000131094	complement C1q like 1 [Source:HGNC Symbol;Acc:HGNC:24182]	17	44959693	44968303	-1	C1QL1	10882	3044.82	2.70039	0.959483	2.81442	0.00488658	0.0528254
ENSG00000173157	ADAM metallopeptidase with thrombospondin type 1 motif 20 [Source:HGNC Symbol;Acc:HGNC:17178]	12	43353866	43552203	-1	ADAMTS20	80070	614.553	3.82551	1.35918	2.81458	0.00488414	0.0528254
ENSG00000198464	zinc finger protein 480 [Source:HGNC Symbol;Acc:HGNC:23305]	19	52297169	52325922	1	ZNF480	147657	1707.44	-1.38201	0.491124	-2.81398	0.00489322	0.0528618
ENSG00000008277	ADAM metallopeptidase domain 22 [Source:HGNC Symbol;Acc:HGNC:201]	7	87934143	88202889	1	ADAM22	53616	6394.99	1.66528	0.592192	2.81206	0.0049225	0.0531426
ENSG00000246922	ubiquitin associated protein 1 like [Source:HGNC Symbol;Acc:HGNC:40028]	15	65092760	65115200	-1	UBAP1L	390595	82.4801	1.61495	0.57502	2.80852	0.00497704	0.0536956
ENSG00000128016	ZFP36 ring finger protein [Source:HGNC Symbol;Acc:HGNC:12862]	19	39406847	39409412	1	ZFP36	7538	240.942	-1.76678	0.629258	-2.80771	0.0049895	0.0537799
ENSG00000140386	S-phase cyclin A associated protein in the ER [Source:HGNC Symbol;Acc:HGNC:13081]	15	76347904	76905444	-1	SCAPER	49855	1898.07	1.29245	0.460343	2.80758	0.0049915	0.0537799
ENSG00000104375	serine/threonine kinase 3 [Source:HGNC Symbol;Acc:HGNC:11406]	8	98371228	98942827	-1	STK3	6788	730.708	-1.56463	0.557376	-2.80714	0.0049984	0.053818
ENSG00000126453	BCL2 like 12 [Source:HGNC Symbol;Acc:HGNC:13787]	19	49665142	49673916	1	BCL2L12	83596	721.598	-3.18496	1.13468	-2.80692	0.00500169	0.053818
ENSG00000017483	solute carrier family 38 member 5 [Source:HGNC Symbol;Acc:HGNC:18070]	X	48458537	48470260	-1	SLC38A5	92745	894.623	4.79371	1.70895	2.80507	0.00503059	0.054093
ENSG00000153922	chromodomain helicase DNA binding protein 1 [Source:HGNC Symbol;Acc:HGNC:1915]	5	98853985	98929007	-1	CHD1	1105	5015.86	-0.501708	0.178911	-2.80423	0.00504362	0.0541971
ENSG00000137817	poly(ADP-ribose) polymerase family member 6 [Source:HGNC Symbol;Acc:HGNC:26921]	15	72241181	72272999	-1	PARP6	56965	6247.33	1.03038	0.367543	2.80342	0.00505641	0.0542985
ENSG00000101204	cholinergic receptor nicotinic alpha 4 subunit [Source:HGNC Symbol;Acc:HGNC:1958]	20	63343223	63378401	-1	CHRNA4	1137	37.5838	7.91527	2.82492	2.80194	0.00507961	0.054454
ENSG00000132975	G protein-coupled receptor 12 [Source:HGNC Symbol;Acc:HGNC:4466]	13	26755200	26760786	-1	GPR12	2835	67.2842	8.75566	3.12495	2.80185	0.00508098	0.054454
ENSG00000155849	engulfment and cell motility 1 [Source:HGNC Symbol;Acc:HGNC:16286]	7	36852906	37449223	-1	ELMO1	9844	1661.31	3.77059	1.34564	2.80208	0.00507738	0.054454
ENSG00000140254	dual oxidase maturation factor 1 [Source:HGNC Symbol;Acc:HGNC:26507]	15	45117367	45129938	-1	DUOXA1	90527	23.9396	3.74396	1.33694	2.80039	0.00510407	0.0546652
ENSG00000180628	polycomb group ring finger 5 [Source:HGNC Symbol;Acc:HGNC:28264]	10	91163012	91284337	1	PCGF5	84333	923.265	-2.36643	0.845544	-2.7987	0.00513081	0.0549153
ENSG00000105708	zinc finger protein 14 [Source:HGNC Symbol;Acc:HGNC:12924]	19	19710472	19733112	-1	ZNF14	7561	398.288	1.1555	0.412993	2.79787	0.00514412	0.0550092
ENSG00000196628	transcription factor 4 [Source:HGNC Symbol;Acc:HGNC:11634]	18	55222185	55664787	-1	TCF4	6925	20652.4	1.41673	0.506388	2.79773	0.00514639	0.0550092
ENSG00000167880	envoplakin [Source:HGNC Symbol;Acc:HGNC:3503]	17	76004502	76027306	-1	EVPL	2125	67.7252	3.64375	1.30343	2.79551	0.00518181	0.0553514
ENSG00000204052	leucine rich repeat containing 73 [Source:HGNC Symbol;Acc:HGNC:21375]	6	43506969	43510686	-1	LRRC73	221424	157.058	3.05152	1.09178	2.79498	0.00519023	0.0554047
ENSG00000040275	spindle apparatus coiled-coil protein 1 [Source:HGNC Symbol;Acc:HGNC:26010]	5	169583636	169604778	1	SPDL1	54908	4928.16	-1.48903	0.533127	-2.79302	0.00522184	0.0556687
ENSG00000111897	serine incorporator 1 [Source:HGNC Symbol;Acc:HGNC:13464]	6	122443351	122471807	-1	SERINC1	57515	12571.6	1.03589	0.370876	2.79308	0.00522089	0.0556687
ENSG00000206557	tripartite motif containing 71 [Source:HGNC Symbol;Acc:HGNC:32669]	3	32817997	32897824	1	TRIM71	131405	550.203	5.71757	2.04734	2.79268	0.00522728	0.05569
ENSG00000130822	pregnancy up-regulated nonubiquitous CaM kinase [Source:HGNC Symbol;Acc:HGNC:13415]	X	153669733	153689010	-1	PNCK	139728	306.775	2.72883	0.977238	2.79239	0.00523196	0.0557032
ENSG00000156042	cilia and flagella associated protein 70 [Source:HGNC Symbol;Acc:HGNC:30726]	10	73253759	73358859	-1	CFAP70	118491	52.6045	2.38191	0.853224	2.79166	0.0052438	0.0557925
ENSG00000186654	proline rich 5 [Source:HGNC Symbol;Acc:HGNC:31682]	22	44668547	44737681	1	PRR5	55615	723.165	2.91537	1.04443	2.79136	0.00524865	0.0558074
ENSG00000154917	RAB6B, member RAS oncogene family [Source:HGNC Symbol;Acc:HGNC:14902]	3	133824235	133895882	-1	RAB6B	51560	2763.32	2.71551	0.972919	2.7911	0.00525292	0.0558161
ENSG00000049769	protein phosphatase 1 regulatory subunit 3F [Source:HGNC Symbol;Acc:HGNC:14944]	X	49269793	49301461	1	PPP1R3F	89801	741.658	1.45117	0.520262	2.78931	0.00528201	0.0560851
ENSG00000148842	cyclin and CBS domain divalent metal cation transport mediator 2 [Source:HGNC Symbol;Acc:HGNC:103]	10	102918294	103090222	1	CNNM2	54805	1991.38	1.17698	0.421992	2.78911	0.00528539	0.0560851
ENSG00000152214	Ras like without CAAX 2 [Source:HGNC Symbol;Acc:HGNC:10017]	18	42743227	43115691	-1	RIT2	6014	16.3017	6.70995	2.40594	2.78891	0.00528863	0.0560851
ENSG00000186150	ubiquitin like 4B [Source:HGNC Symbol;Acc:HGNC:32309]	1	110112443	110113947	1	UBL4B	164153	8.75147	5.81268	2.085	2.78785	0.00530585	0.0562309
ENSG00000175895	pleckstrin homology and FYVE domain containing 2 [Source:HGNC Symbol;Acc:HGNC:20757]	8	95133785	95156685	1	PLEKHF2	79666	307.028	-1.70807	0.612862	-2.78703	0.0053193	0.0563366
ENSG00000166881	nuclear envelope integral membrane protein 1 [Source:HGNC Symbol;Acc:HGNC:29001]	12	57055643	57088063	-1	NEMP1	23306	7076.05	-1.47463	0.529231	-2.78636	0.00533031	0.0564163
ENSG00000196189	semaphorin 4A [Source:HGNC Symbol;Acc:HGNC:10729]	1	156147366	156177752	1	SEMA4A	64218	232.858	2.41391	0.866449	2.78598	0.00533659	0.0564458
ENSG00000100985	matrix metallopeptidase 9 [Source:HGNC Symbol;Acc:HGNC:7176]	20	46008908	46016561	1	MMP9	4318	20.9369	4.56055	1.63731	2.7854	0.00534616	0.0565101
ENSG00000159899	natriuretic peptide receptor 2 [Source:HGNC Symbol;Acc:HGNC:7944]	9	35791591	35809732	1	NPR2	4882	1126.36	2.7895	1.00185	2.78436	0.00536331	0.0566543
ENSG00000113441	leucyl and cystinyl aminopeptidase [Source:HGNC Symbol;Acc:HGNC:6656]	5	96935394	97037513	1	LNPEP	4012	3333.95	-1.47692	0.530544	-2.78377	0.00537305	0.0566931
ENSG00000184828	zinc finger and BTB domain containing 7C [Source:HGNC Symbol;Acc:HGNC:31700]	18	48026672	48410752	-1	ZBTB7C	201501	204.746	3.9438	1.41674	2.78372	0.00537399	0.0566931
ENSG00000137841	phospholipase C beta 2 [Source:HGNC Symbol;Acc:HGNC:9055]	15	40278176	40307935	-1	PLCB2	5330	718.994	3.36859	1.21062	2.78253	0.00539375	0.0568645
ENSG00000132688	nestin [Source:HGNC Symbol;Acc:HGNC:7756]	1	156668763	156677407	-1	NES	10763	17427.1	2.94746	1.05946	2.78204	0.00540176	0.0569119
ENSG00000198720	ankyrin repeat domain 13B [Source:HGNC Symbol;Acc:HGNC:26363]	17	29589769	29614761	1	ANKRD13B	124930	7402.7	1.15887	0.416789	2.78046	0.00542813	0.0571525
ENSG00000124249	potassium two pore domain channel subfamily K member 15 [Source:HGNC Symbol;Acc:HGNC:13814]	20	44745865	44752313	1	KCNK15	60598	56.3766	4.15179	1.49387	2.77922	0.00544903	0.0573352
ENSG00000166343	MSS51 mitochondrial translational activator [Source:HGNC Symbol;Acc:HGNC:21000]	10	73423579	73433561	-1	MSS51	118490	197.464	-1.20972	0.435321	-2.77893	0.00545391	0.0573493
ENSG00000157927	Rap associating with DIL domain [Source:HGNC Symbol;Acc:HGNC:22226]	7	4797055	4883716	-1	RADIL	55698	2095.02	2.68726	0.967277	2.77817	0.00546667	0.0574462
ENSG00000183615	family with sequence similarity 167 member B [Source:HGNC Symbol;Acc:HGNC:28133]	1	32247222	32248856	1	FAM167B	84734	26.7076	3.96652	1.42848	2.77675	0.00549061	0.0576603
ENSG00000120057	secreted frizzled related protein 5 [Source:HGNC Symbol;Acc:HGNC:10779]	10	97766751	97771999	-1	SFRP5	6425	109.092	5.32811	1.91907	2.7764	0.00549652	0.0576849
ENSG00000085276	MDS1 and EVI1 complex locus [Source:HGNC Symbol;Acc:HGNC:3498]	3	169083499	169663775	-1	MECOM	2122	348.161	-4.22926	1.52359	-2.77585	0.00550576	0.0577293
ENSG00000118402	ELOVL fatty acid elongase 4 [Source:HGNC Symbol;Acc:HGNC:14415]	6	79914814	79947553	-1	ELOVL4	6785	1288.78	1.50842	0.543433	2.77572	0.00550788	0.0577293
ENSG00000009694	teneurin transmembrane protein 1 [Source:HGNC Symbol;Acc:HGNC:8117]	X	124375903	124963817	-1	TENM1	10178	244.667	5.16461	1.86084	2.77542	0.00551309	0.0577465
ENSG00000163565	interferon gamma inducible protein 16 [Source:HGNC Symbol;Acc:HGNC:5395]	1	158999968	159055155	1	IFI16	3428	1848.76	-5.96097	2.14795	-2.77519	0.00551689	0.057749
ENSG00000003393	alsin Rho guanine nucleotide exchange factor ALS2 [Source:HGNC Symbol;Acc:HGNC:443]	2	201700267	201782112	-1	ALS2	57679	3209.36	-0.655118	0.2361	-2.77475	0.00552449	0.0577911
ENSG00000167195	golgin A6 family member C [Source:HGNC Symbol;Acc:HGNC:32206]	15	75258599	75270199	1	GOLGA6C	653641	10.9351	6.13529	2.2115	2.77427	0.00553261	0.0578386
ENSG00000075275	cadherin EGF LAG seven-pass G-type receptor 1 [Source:HGNC Symbol;Acc:HGNC:1850]	22	46360834	46537620	-1	CELSR1	9620	130.119	-3.02734	1.09177	-2.77288	0.00555627	0.0579416
ENSG00000165349	solute carrier family 7 member 3 [Source:HGNC Symbol;Acc:HGNC:11061]	X	70925579	70931125	-1	SLC7A3	84889	41.2683	8.05008	2.90297	2.77305	0.00555338	0.0579416
ENSG00000168646	axin 2 [Source:HGNC Symbol;Acc:HGNC:904]	17	65528563	65561648	-1	AXIN2	8313	1125.62	2.05963	0.742722	2.77308	0.00555278	0.0579416
ENSG00000225968	extracellular leucine rich repeat and fibronectin type III domain containing 1 [Source:HGNC Symbol;Acc:HGNC:33154]	7	1688119	1747954	1	ELFN1	392617	265.973	5.20638	1.87763	2.77285	0.00555678	0.0579416
ENSG00000136928	gamma-aminobutyric acid type B receptor subunit 2 [Source:HGNC Symbol;Acc:HGNC:4507]	9	98288109	98708935	-1	GABBR2	9568	137.948	5.01603	1.80929	2.77238	0.00556478	0.0579504
ENSG00000158691	zinc finger and SCAN domain containing 12 [Source:HGNC Symbol;Acc:HGNC:13172]	6	28378955	28399734	-1	ZSCAN12	9753	1348.85	1.05974	0.382236	2.77247	0.00556321	0.0579504
ENSG00000144668	integrin subunit alpha 9 [Source:HGNC Symbol;Acc:HGNC:6145]	3	37452115	37823507	1	ITGA9	3680	875.634	3.13538	1.13146	2.77109	0.00558692	0.0581435
ENSG00000205542	thymosin beta 4 X-linked [Source:HGNC Symbol;Acc:HGNC:11881]	X	12975110	12977227	1	TMSB4X	7114	18971.7	-2.9182	1.05329	-2.77055	0.00559621	0.0581744
ENSG00000213760	ATPase H+ transporting V1 subunit G2 [Source:HGNC Symbol;Acc:HGNC:862]	6	31544444	31548427	-1	ATP6V1G2	534	726.022	1.61938	0.58451	2.7705	0.00559708	0.0581744
ENSG00000139629	polypeptide N-acetylgalactosaminyltransferase 6 [Source:HGNC Symbol;Acc:HGNC:4128]	12	51351247	51392867	-1	GALNT6	11226	3349.03	2.87833	1.03939	2.76925	0.00561856	0.0583601
ENSG00000175550	DR1 associated protein 1 [Source:HGNC Symbol;Acc:HGNC:3019]	11	65919274	65921563	1	DRAP1	10589	4829.44	-1.50936	0.545168	-2.76861	0.00562962	0.0584001
ENSG00000233608	twist family bHLH transcription factor 2 [Source:HGNC Symbol;Acc:HGNC:20670]	2	238848032	238910534	1	TWIST2	117581	124.559	-12.4836	4.50867	-2.7688	0.00562628	0.0584001
ENSG00000114270	collagen type VII alpha 1 chain [Source:HGNC Symbol;Acc:HGNC:2214]	3	48564073	48595329	-1	COL7A1	1294	1175.94	1.99281	0.719852	2.76836	0.00563391	0.0584072
ENSG00000211899	immunoglobulin heavy constant mu [Source:HGNC Symbol;Acc:HGNC:5541]	14	105851705	105856218	-1	IGHM		25.42	7.35231	2.65705	2.76709	0.00565583	0.0585969
ENSG00000107738	V-set immunoregulatory receptor [Source:HGNC Symbol;Acc:HGNC:30085]	10	71747556	71773520	-1	VSIR	64115	25.7809	3.84223	1.38878	2.76662	0.00566402	0.0586442
ENSG00000116661	F-box protein 2 [Source:HGNC Symbol;Acc:HGNC:13581]	1	11637018	11655785	-1	FBXO2	26232	107.624	3.95329	1.42959	2.76533	0.00568656	0.0588399
ENSG00000283208	novel protein	13	76992078	77129589	1	AC001226.2		58.1023	1.75074	0.63348	2.76369	0.00571513	0.0590977
ENSG00000170667	RAS p21 protein activator 4B [Source:HGNC Symbol;Acc:HGNC:35202]	7	102479976	102517777	-1	RASA4B	100271927	2636.68	2.84742	1.03074	2.7625	0.00573603	0.059276
ENSG00000125505	membrane bound O-acyltransferase domain containing 7 [Source:HGNC Symbol;Acc:HGNC:15505]	19	54173412	54189882	-1	MBOAT7	79143	3256.33	-1.36841	0.495549	-2.7614	0.00575541	0.0594383
ENSG00000081853	protocadherin gamma subfamily A, 2 [Source:HGNC Symbol;Acc:HGNC:8700]	5	141338760	141512975	1	PCDHGA2	56113	178.222	-2.04484	0.740693	-2.76072	0.00576744	0.0595245
ENSG00000124313	IQ motif and Sec7 domain ArfGEF 2 [Source:HGNC Symbol;Acc:HGNC:29059]	X	53225828	53321350	-1	IQSEC2	23096	247.206	-2.55362	0.926152	-2.75724	0.00582922	0.0601238
ENSG00000023909	glutamate-cysteine ligase modifier subunit [Source:HGNC Symbol;Acc:HGNC:4312]	1	93885199	93909456	-1	GCLM	2730	1625.04	-1.26777	0.459957	-2.75628	0.00584623	0.0602608
ENSG00000140470	ADAM metallopeptidase with thrombospondin type 1 motif 17 [Source:HGNC Symbol;Acc:HGNC:17109]	15	99971437	100342005	-1	ADAMTS17	170691	1578.92	3.49538	1.26896	2.75453	0.0058777	0.0605188
ENSG00000150636	coiled-coil domain containing 102B [Source:HGNC Symbol;Acc:HGNC:26295]	18	68715209	69055189	1	CCDC102B	79839	159.317	-2.35024	0.853248	-2.75447	0.00587873	0.0605188
ENSG00000160886	lymphocyte antigen 6 family member K [Source:HGNC Symbol;Acc:HGNC:24225]	8	142700111	142705127	1	LY6K	54742	26.0007	-3.06668	1.11361	-2.75381	0.00589052	0.0606016
ENSG00000003147	islet cell autoantigen 1 [Source:HGNC Symbol;Acc:HGNC:5343]	7	8113184	8262687	-1	ICA1	3382	11846.5	2.96467	1.07684	2.75312	0.00590312	0.0606405
ENSG00000145780	fem-1 homolog C [Source:HGNC Symbol;Acc:HGNC:16933]	5	115520908	115544775	-1	FEM1C	56929	1448.75	-0.982433	0.356829	-2.75323	0.00590097	0.0606405
ENSG00000176406	regulating synaptic membrane exocytosis 2 [Source:HGNC Symbol;Acc:HGNC:17283]	8	103500696	104256094	1	RIMS2	9699	1995.84	1.96342	0.71323	2.75285	0.00590781	0.0606405
ENSG00000178645	chromosome 10 open reading frame 53 [Source:HGNC Symbol;Acc:HGNC:27421]	10	49679651	49710261	1	C10orf53	282966	18.5634	6.8977	2.50573	2.75277	0.00590929	0.0606405
ENSG00000065882	TBC1 domain family member 1 [Source:HGNC Symbol;Acc:HGNC:11578]	4	37891084	38139175	1	TBC1D1	23216	3750.33	-0.964832	0.350706	-2.75111	0.00593931	0.06091
ENSG00000110876	selectin P ligand [Source:HGNC Symbol;Acc:HGNC:10722]	12	108621895	108633894	-1	SELPLG	6404	21.2277	-3.32893	1.21037	-2.75034	0.00595326	0.0610143
ENSG00000150457	large tumor suppressor kinase 2 [Source:HGNC Symbol;Acc:HGNC:6515]	13	20973036	21061586	-1	LATS2	26524	231.692	-7.23	2.62921	-2.74987	0.00596183	0.0610635
ENSG00000148634	HECT and RLD domain containing E3 ubiquitin protein ligase 4 [Source:HGNC Symbol;Acc:HGNC:24521]	10	67921899	68075301	-1	HERC4	26091	2653.4	-0.773135	0.281274	-2.74869	0.00598341	0.0612458
ENSG00000119139	tight junction protein 2 [Source:HGNC Symbol;Acc:HGNC:11828]	9	69121264	69274615	1	TJP2	9414	3221.37	-2.26683	0.825211	-2.74698	0.00601474	0.0614887
ENSG00000162631	netrin G1 [Source:HGNC Symbol;Acc:HGNC:23319]	1	107140007	107484923	1	NTNG1	22854	2295.16	4.3816	1.59503	2.74702	0.00601389	0.0614887
ENSG00000214063	tetraspanin 4 [Source:HGNC Symbol;Acc:HGNC:11859]	11	842812	867116	1	TSPAN4	7106	1532.14	-1.7928	0.653221	-2.74455	0.0060593	0.0619051
ENSG00000134283	periphilin 1 [Source:HGNC Symbol;Acc:HGNC:19369]	12	42238447	42459715	1	PPHLN1	51535	4526.87	-0.561946	0.204862	-2.74304	0.00608731	0.0620583
ENSG00000174844	dynein axonemal heavy chain 12 [Source:HGNC Symbol;Acc:HGNC:2943]	3	57293699	57544344	-1	DNAH12	201625	6.83417	4.61459	1.68217	2.74324	0.00608369	0.0620583
ENSG00000198822	glutamate metabotropic receptor 3 [Source:HGNC Symbol;Acc:HGNC:4595]	7	86643914	86864884	1	GRM3	2913	42.7516	3.96937	1.44714	2.74292	0.00608963	0.0620583
ENSG00000285188	novel protein	19	18207961	18255419	-1	AC008397.2		365.397	4.16532	1.51844	2.74315	0.00608531	0.0620583
ENSG00000248405	PRR5-ARHGAP8 readthrough [Source:HGNC Symbol;Acc:HGNC:34512]	22	44702233	44862706	1	PRR5-ARHGAP8	553158	15.4467	6.63153	2.41871	2.74176	0.00611112	0.062238
ENSG00000102554	Kruppel like factor 5 [Source:HGNC Symbol;Acc:HGNC:6349]	13	73054976	73077541	1	KLF5	688	214.356	-2.48278	0.905714	-2.74124	0.00612079	0.0622973
ENSG00000108830	Rho family GTPase 2 [Source:HGNC Symbol;Acc:HGNC:18315]	17	43025231	43032041	1	RND2	8153	2204.05	1.55789	0.568585	2.73995	0.0061449	0.0625034
ENSG00000087269	NOP14 nucleolar protein [Source:HGNC Symbol;Acc:HGNC:16821]	4	2937933	2963406	-1	NOP14	8602	5215.29	-1.08866	0.3974	-2.73945	0.00615414	0.062558
ENSG00000250644	novel protein	11	1734821	1763954	-1	AC068580.4		78.4962	-1.73801	0.634566	-2.73889	0.00616465	0.0626256
ENSG00000064601	cathepsin A [Source:HGNC Symbol;Acc:HGNC:9251]	20	45890144	45898824	1	CTSA	5476	3581.79	-1.33671	0.488139	-2.73838	0.00617424	0.0626837
ENSG00000260220	coiled-coil domain containing 187 [Source:HGNC Symbol;Acc:HGNC:30942]	9	136249973	136306901	-1	CCDC187	399693	25.3801	5.18039	1.89257	2.73723	0.00619594	0.0628645
ENSG00000075415	solute carrier family 25 member 3 [Source:HGNC Symbol;Acc:HGNC:10989]	12	98593591	98606379	1	SLC25A3	5250	28496.4	-0.729438	0.266573	-2.73635	0.00621241	0.0629922
ENSG00000121361	potassium inwardly rectifying channel subfamily J member 8 [Source:HGNC Symbol;Acc:HGNC:6269]	12	21764955	21775600	-1	KCNJ8	3764	1173.73	2.47057	0.903238	2.73524	0.00623353	0.0631271
ENSG00000135677	glucosamine (N-acetyl)-6-sulfatase [Source:HGNC Symbol;Acc:HGNC:4422]	12	64713445	64759431	-1	GNS	2799	5203.28	-1.04605	0.382408	-2.73544	0.00622969	0.0631271
ENSG00000129250	kinesin family member 1C [Source:HGNC Symbol;Acc:HGNC:6317]	17	4997950	5028401	1	KIF1C	10749	3657.96	-1.96521	0.718873	-2.73374	0.00626202	0.063376
ENSG00000171970	zinc finger protein 57 [Source:HGNC Symbol;Acc:HGNC:13125]	19	2900898	2918473	1	ZNF57	126295	324.591	2.16465	0.792089	2.73284	0.00627912	0.0635094
ENSG00000008282	synaptophysin like 1 [Source:HGNC Symbol;Acc:HGNC:11507]	7	106090505	106112576	-1	SYPL1	6856	2023.21	-1.31283	0.480456	-2.73246	0.00628635	0.0635428
ENSG00000075388	fibroblast growth factor 4 [Source:HGNC Symbol;Acc:HGNC:3682]	11	69771022	69775341	-1	FGF4	2249	174.268	-11.1158	4.06877	-2.73197	0.00629561	0.0635966
ENSG00000091542	alkB homolog 5, RNA demethylase [Source:HGNC Symbol;Acc:HGNC:25996]	17	18183078	18209954	1	ALKBH5	54890	5240.61	-0.832054	0.304687	-2.73085	0.00631716	0.0636554
ENSG00000138347	myopalladin [Source:HGNC Symbol;Acc:HGNC:23246]	10	68106117	68212017	1	MYPN	84665	19.8373	-7.6286	2.79341	-2.73093	0.00631559	0.0636554
ENSG00000144407	parathyroid hormone 2 receptor [Source:HGNC Symbol;Acc:HGNC:9609]	2	208359714	208854503	1	PTH2R	5746	48.0016	6.89306	2.52362	2.73141	0.00630632	0.0636554
ENSG00000288658	novel protein, ortholog of Gm2102 (M. musculus)	2	222317242	222320208	-1	AC010980.1		773.713	3.68691	1.34991	2.73122	0.00631001	0.0636554
ENSG00000178021	TSPY like 6 [Source:HGNC Symbol;Acc:HGNC:14521]	2	54253178	54256229	-1	TSPYL6	388951	33.9027	7.76744	2.84507	2.73014	0.0063308	0.0637135
ENSG00000234409	coiled-coil domain containing 188 [Source:HGNC Symbol;Acc:HGNC:51899]	22	20148416	20151055	-1	CCDC188	388849	764.789	1.94982	0.714175	2.73017	0.00633018	0.0637135
ENSG00000129682	fibroblast growth factor 13 [Source:HGNC Symbol;Acc:HGNC:3670]	X	138614727	139222777	-1	FGF13	2258	747.999	4.96408	1.81849	2.72978	0.00633774	0.0637437
ENSG00000181409	apoptosis associated tyrosine kinase [Source:HGNC Symbol;Acc:HGNC:21]	17	81110487	81166221	-1	AATK	9625	2823.12	2.59683	0.951531	2.72911	0.00635064	0.0638338
ENSG00000240771	Rho guanine nucleotide exchange factor 25 [Source:HGNC Symbol;Acc:HGNC:30275]	12	57610180	57617245	1	ARHGEF25	115557	4372.09	-1.49549	0.548063	-2.72869	0.00635873	0.0638754
ENSG00000160255	integrin subunit beta 2 [Source:HGNC Symbol;Acc:HGNC:6155]	21	44885953	44931989	-1	ITGB2	3689	4.22865	4.70379	1.72401	2.7284	0.00636418	0.0638905
ENSG00000170469	spermatogenesis associated 24 [Source:HGNC Symbol;Acc:HGNC:27322]	5	139396563	139404089	-1	SPATA24	202051	195.608	1.14924	0.421442	2.72692	0.00639278	0.0641379
ENSG00000140416	tropomyosin 1 [Source:HGNC Symbol;Acc:HGNC:12010]	15	63042632	63071915	1	TPM1	7168	12772.7	-2.00682	0.736155	-2.72608	0.0064092	0.0642615
ENSG00000166579	nudE neurodevelopment protein 1 like 1 [Source:HGNC Symbol;Acc:HGNC:17620]	17	8413131	8490411	1	NDEL1	81565	1465.21	-0.932135	0.341958	-2.72588	0.00641305	0.0642615
ENSG00000080644	cholinergic receptor nicotinic alpha 3 subunit [Source:HGNC Symbol;Acc:HGNC:1957]	15	78593052	78621295	-1	CHRNA3	1136	19980.5	2.80019	1.02746	2.72534	0.00642351	0.0643266
ENSG00000117069	ST6 N-acetylgalactosaminide alpha-2,6-sialyltransferase 5 [Source:HGNC Symbol;Acc:HGNC:19342]	1	76867480	77067546	1	ST6GALNAC5	81849	1626.69	2.03365	0.746678	2.72359	0.00645765	0.0646284
ENSG00000014216	calpain 1 [Source:HGNC Symbol;Acc:HGNC:1476]	11	65180566	65212006	1	CAPN1	823	5443.95	-1.20893	0.443952	-2.72311	0.00646699	0.0646819
ENSG00000197943	phospholipase C gamma 2 [Source:HGNC Symbol;Acc:HGNC:9066]	16	81739097	81962685	1	PLCG2	5336	22.6516	-3.61776	1.32867	-2.72284	0.00647227	0.0646948
ENSG00000169218	R-spondin 1 [Source:HGNC Symbol;Acc:HGNC:21679]	1	37611350	37634892	-1	RSPO1	284654	25.3917	7.35059	2.7006	2.72183	0.00649207	0.0647995
ENSG00000171435	kinase suppressor of ras 2 [Source:HGNC Symbol;Acc:HGNC:18610]	12	117453012	117968990	-1	KSR2	283455	216.642	5.53586	2.03395	2.72173	0.00649404	0.0647995
ENSG00000237651	chromosome 2 open reading frame 74 [Source:HGNC Symbol;Acc:HGNC:34439]	2	61145068	61164828	1	C2orf74	339804	938.921	0.780334	0.286709	2.7217	0.00649477	0.0647995
ENSG00000165606	dorsal root ganglia homeobox [Source:HGNC Symbol;Acc:HGNC:21536]	10	49364066	49396089	-1	DRGX	644168	445.509	4.04537	1.4875	2.71957	0.00653664	0.0651772
ENSG00000137699	tripartite motif containing 29 [Source:HGNC Symbol;Acc:HGNC:17274]	11	120111286	120185529	-1	TRIM29	23650	332.603	6.46593	2.3786	2.71837	0.00656042	0.0653739
ENSG00000155897	adenylate cyclase 8 [Source:HGNC Symbol;Acc:HGNC:239]	8	130780301	131040909	-1	ADCY8	114	77.7625	8.96484	3.30103	2.71577	0.00661222	0.0658496
ENSG00000139567	activin A receptor like type 1 [Source:HGNC Symbol;Acc:HGNC:175]	12	51906908	51923361	1	ACVRL1	94	489.569	3.75918	1.38518	2.71386	0.00665033	0.0661884
ENSG00000163694	RNA binding motif protein 47 [Source:HGNC Symbol;Acc:HGNC:30358]	4	40423267	40630875	-1	RBM47	54502	12.054	-4.91552	1.81148	-2.71355	0.00665671	0.0662112
ENSG00000184788	spermidine/spermine N1-acetyl transferase like 1 [Source:HGNC Symbol;Acc:HGNC:27992]	X	85092284	85243911	-1	SATL1	340562	55.2544	2.46518	0.9092	2.71138	0.00670041	0.0666049
ENSG00000091409	integrin subunit alpha 6 [Source:HGNC Symbol;Acc:HGNC:6142]	2	172427354	172506459	1	ITGA6	3655	2557.88	-3.87676	1.43118	-2.70879	0.00675292	0.0670857
ENSG00000137103	transmembrane protein 8B [Source:HGNC Symbol;Acc:HGNC:21427]	9	35814451	35865518	1	TMEM8B	51754	1587.63	1.0781	0.398098	2.70814	0.00676621	0.0671764
ENSG00000162777	DENN domain containing 2D [Source:HGNC Symbol;Acc:HGNC:26192]	1	111185969	111204535	-1	DENND2D	79961	24.1835	4.08678	1.5104	2.70577	0.0068147	0.0675749
ENSG00000184261	potassium two pore domain channel subfamily K member 12 [Source:HGNC Symbol;Acc:HGNC:6274]	2	47509290	47570985	-1	KCNK12	56660	301.41	2.86874	1.06016	2.70596	0.00681077	0.0675749
ENSG00000179361	AT-rich interaction domain 3B [Source:HGNC Symbol;Acc:HGNC:14350]	15	74541206	74598131	1	ARID3B	10620	2910.56	1.71349	0.633514	2.70474	0.00683577	0.0677424
ENSG00000005961	integrin subunit alpha 2b [Source:HGNC Symbol;Acc:HGNC:6138]	17	44372180	44389649	-1	ITGA2B	3674	288.867	2.14273	0.79246	2.70389	0.00685325	0.0677911
ENSG00000159200	regulator of calcineurin 1 [Source:HGNC Symbol;Acc:HGNC:3040]	21	34513142	34615113	-1	RCAN1	1827	1534.46	-1.59559	0.590062	-2.70411	0.00684876	0.0677911
ENSG00000168556	inhibitor of growth family member 2 [Source:HGNC Symbol;Acc:HGNC:6063]	4	183505058	183512429	1	ING2	3622	753.086	-1.03459	0.382608	-2.70405	0.00685009	0.0677911
ENSG00000169499	pleckstrin homology domain containing A2 [Source:HGNC Symbol;Acc:HGNC:14336]	8	38901235	38973912	1	PLEKHA2	59339	1224.21	-1.93902	0.717213	-2.70355	0.00686038	0.0678201
ENSG00000007341	suppression of tumorigenicity 7 like [Source:HGNC Symbol;Acc:HGNC:18441]	1	112523514	112620825	-1	ST7L	54879	924.054	0.880231	0.325634	2.70313	0.00686893	0.0678632
ENSG00000141338	ATP binding cassette subfamily A member 8 [Source:HGNC Symbol;Acc:HGNC:38]	17	68867289	68955392	-1	ABCA8	10351	160.269	-9.83746	3.64044	-2.70227	0.0068867	0.0679972
ENSG00000130159	ECSIT signaling integrator [Source:HGNC Symbol;Acc:HGNC:29548]	19	11505929	11529172	-1	ECSIT	51295	4367.94	0.795652	0.294544	2.7013	0.00690687	0.0681548
ENSG00000066044	ELAV like RNA binding protein 1 [Source:HGNC Symbol;Acc:HGNC:3312]	19	7958573	8005659	-1	ELAVL1	1994	9953.86	-0.789742	0.292388	-2.70101	0.00691301	0.0681738
ENSG00000147246	5-hydroxytryptamine receptor 2C [Source:HGNC Symbol;Acc:HGNC:5295]	X	114584078	114910061	1	HTR2C	3358	14.7101	6.5622	2.4304	2.70005	0.00693295	0.0683288
ENSG00000059691	glutamyl-tRNA amidotransferase subunit B [Source:HGNC Symbol;Acc:HGNC:8849]	4	151670504	151761007	-1	GATB	5188	1643.66	-0.795687	0.294797	-2.6991	0.00695266	0.0684814
ENSG00000107281	neural proliferation, differentiation and control 1 [Source:HGNC Symbol;Acc:HGNC:7899]	9	137039463	137046179	-1	NPDC1	56654	7588.82	1.90571	0.706149	2.69874	0.00696019	0.0685139
ENSG00000197497	zinc finger protein 665 [Source:HGNC Symbol;Acc:HGNC:25885]	19	53159213	53193386	-1	ZNF665	79788	83.2358	3.93222	1.45751	2.6979	0.00697781	0.0686455
ENSG00000185624	prolyl 4-hydroxylase subunit beta [Source:HGNC Symbol;Acc:HGNC:8548]	17	81843159	81860856	-1	P4HB	5034	35341.9	-1.11511	0.413452	-2.69708	0.00699502	0.068773
ENSG00000112304	acyl-CoA thioesterase 13 [Source:HGNC Symbol;Acc:HGNC:20999]	6	24667035	24705065	1	ACOT13	55856	1193.26	-0.749565	0.278028	-2.69601	0.0070176	0.0689532
ENSG00000184709	leucine rich repeat containing 26 [Source:HGNC Symbol;Acc:HGNC:31409]	9	137168758	137170051	-1	LRRC26	389816	152.037	4.80086	1.78184	2.69433	0.00705299	0.0692588
ENSG00000101438	solute carrier family 32 member 1 [Source:HGNC Symbol;Acc:HGNC:11018]	20	38724486	38729372	1	SLC32A1	140679	26.0306	7.38543	2.7432	2.69227	0.00709665	0.069561
ENSG00000130635	collagen type V alpha 1 chain [Source:HGNC Symbol;Acc:HGNC:2209]	9	134641803	134844843	1	COL5A1	1289	8166.12	-3.58364	1.33099	-2.69246	0.00709269	0.069561
ENSG00000149256	teneurin transmembrane protein 4 [Source:HGNC Symbol;Acc:HGNC:29945]	11	78652829	79441030	-1	TENM4	26011	6548.86	2.28548	0.848822	2.69253	0.00709111	0.069561
ENSG00000105778	AVL9 cell migration associated [Source:HGNC Symbol;Acc:HGNC:28994]	7	32495426	32588726	1	AVL9	23080	5218.22	0.538576	0.200086	2.69172	0.00710842	0.0696341
ENSG00000172020	growth associated protein 43 [Source:HGNC Symbol;Acc:HGNC:4140]	3	115623510	115721490	1	GAP43	2596	6929.42	2.38166	0.884885	2.69149	0.00711327	0.0696394
ENSG00000046653	glycoprotein M6B [Source:HGNC Symbol;Acc:HGNC:4461]	X	13770939	13938638	-1	GPM6B	2824	2883.32	2.62104	0.973902	2.69128	0.0071179	0.0696426
ENSG00000116014	KISS1 receptor [Source:HGNC Symbol;Acc:HGNC:4510]	19	917287	921005	1	KISS1R	84634	105.323	5.2585	1.95489	2.68992	0.00714689	0.0698841
ENSG00000148154	UDP-glucose ceramide glucosyltransferase [Source:HGNC Symbol;Acc:HGNC:12524]	9	111896814	111935369	1	UGCG	7357	2709.31	-0.897972	0.333896	-2.68937	0.00715864	0.0699567
ENSG00000133818	RAS related 2 [Source:HGNC Symbol;Acc:HGNC:17271]	11	14277922	14364506	-1	RRAS2	22800	1463.7	-1.6737	0.622851	-2.68717	0.0072061	0.070378
ENSG00000204815	tetratricopeptide repeat domain 25 [Source:HGNC Symbol;Acc:HGNC:25280]	17	41930617	41966503	1	TTC25	83538	404.156	1.62038	0.603111	2.6867	0.00721613	0.0704335
ENSG00000091844	regulator of G protein signaling 17 [Source:HGNC Symbol;Acc:HGNC:14088]	6	153004459	153131282	-1	RGS17	26575	1100.72	1.4812	0.551697	2.6848	0.00725723	0.0707919
ENSG00000154319	family with sequence similarity 167 member A [Source:HGNC Symbol;Acc:HGNC:15549]	8	11421476	11475908	-1	FAM167A	83648	5887.46	3.74065	1.3943	2.68282	0.00730051	0.0711712
ENSG00000070808	calcium/calmodulin dependent protein kinase II alpha [Source:HGNC Symbol;Acc:HGNC:1460]	5	150219491	150290291	-1	CAMK2A	815	126.224	3.82068	1.42437	2.68237	0.00731031	0.0711809
ENSG00000138768	USO1 vesicle transport factor [Source:HGNC Symbol;Acc:HGNC:30904]	4	75724577	75814286	1	USO1	8615	5114.78	-0.71439	0.266316	-2.6825	0.00730752	0.0711809
ENSG00000136490	LIM domain containing 2 [Source:HGNC Symbol;Acc:HGNC:28142]	17	63695888	63701172	-1	LIMD2	80774	6368.66	1.18385	0.441412	2.68196	0.00731933	0.0711831
ENSG00000137860	solute carrier family 28 member 2 [Source:HGNC Symbol;Acc:HGNC:11002]	15	45252234	45277846	1	SLC28A2	9153	4.77827	4.93902	1.84148	2.68209	0.00731642	0.0711831
ENSG00000144749	leucine rich repeats and immunoglobulin like domains 1 [Source:HGNC Symbol;Acc:HGNC:17360]	3	66378797	66501263	-1	LRIG1	26018	636.367	-2.88747	1.07677	-2.68161	0.00732693	0.0712142
ENSG00000115594	interleukin 1 receptor type 1 [Source:HGNC Symbol;Acc:HGNC:5993]	2	102064544	102179874	1	IL1R1	3554	148.278	-7.44224	2.77585	-2.68107	0.00733869	0.0712857
ENSG00000152056	adaptor related protein complex 1 subunit sigma 3 [Source:HGNC Symbol;Acc:HGNC:18971]	2	223751686	223838027	-1	AP1S3	130340	410.977	-1.64642	0.614298	-2.68016	0.0073586	0.0713935
ENSG00000163531	neurofascin [Source:HGNC Symbol;Acc:HGNC:29866]	1	204828651	205022822	1	NFASC	23114	5419.47	2.01948	0.753436	2.68036	0.00735439	0.0713935
ENSG00000173559	nucleic acid binding protein 1 [Source:HGNC Symbol;Acc:HGNC:26232]	2	191678068	191741097	1	NABP1	64859	584.092	-1.90403	0.710563	-2.67961	0.00737083	0.0714264
ENSG00000185105	myeloid associated differentiation marker like 2 [Source:HGNC Symbol;Acc:HGNC:34548]	17	81939645	81947233	-1	MYADML2	255275	66.8695	1.95795	0.730667	2.67967	0.00736945	0.0714264
ENSG00000160712	interleukin 6 receptor [Source:HGNC Symbol;Acc:HGNC:6019]	1	154405193	154469450	1	IL6R	3570	49.1329	-5.09064	1.90028	-2.67889	0.00738672	0.0715376
ENSG00000168994	PX domain containing 1 [Source:HGNC Symbol;Acc:HGNC:21361]	6	3722614	3751713	-1	PXDC1	221749	251.698	-5.74956	2.14713	-2.67779	0.00741097	0.0717295
ENSG00000075624	actin beta [Source:HGNC Symbol;Acc:HGNC:132]	7	5526409	5563902	-1	ACTB	60	176899	-1.60943	0.601101	-2.67747	0.00741814	0.0717559
ENSG00000121753	adhesion G protein-coupled receptor B2 [Source:HGNC Symbol;Acc:HGNC:944]	1	31727117	31764893	-1	ADGRB2	576	6990.22	1.55667	0.581605	2.6765	0.00743946	0.0718084
ENSG00000144550	copine family member 9 [Source:HGNC Symbol;Acc:HGNC:24336]	3	9703826	9729908	1	CPNE9	151835	27.3126	4.93378	1.84331	2.67658	0.00743777	0.0718084
ENSG00000151702	Fli-1 proto-oncogene, ETS transcription factor [Source:HGNC Symbol;Acc:HGNC:3749]	11	128686535	128813267	1	FLI1	2313	128.962	-5.18793	1.93812	-2.67679	0.00743319	0.0718084
ENSG00000170234	PWWP domain containing 2A [Source:HGNC Symbol;Acc:HGNC:29406]	5	160061801	160119450	-1	PWWP2A	114825	2497.28	0.858703	0.32084	2.67642	0.00744131	0.0718084
ENSG00000196411	EPH receptor B4 [Source:HGNC Symbol;Acc:HGNC:3395]	7	100802565	100827523	-1	EPHB4	2050	563.201	-4.63306	1.73149	-2.67576	0.00745603	0.0719075
ENSG00000115902	solute carrier family 1 member 4 [Source:HGNC Symbol;Acc:HGNC:10942]	2	64988477	65023865	1	SLC1A4	6509	2283.24	1.83113	0.68447	2.67525	0.00746736	0.071974
ENSG00000165915	solute carrier family 39 member 13 [Source:HGNC Symbol;Acc:HGNC:20859]	11	47407132	47416496	1	SLC39A13	91252	2383.85	-0.979674	0.366339	-2.67423	0.00749013	0.0721504
ENSG00000197565	collagen type IV alpha 6 chain [Source:HGNC Symbol;Acc:HGNC:2208]	X	108155607	108439497	-1	COL4A6	1288	83.1931	-6.84762	2.5615	-2.67329	0.00751122	0.0723106
ENSG00000162174	asparaginase and isoaspartyl peptidase 1 [Source:HGNC Symbol;Acc:HGNC:16448]	11	62337448	62393412	1	ASRGL1	80150	2135.77	1.8226	0.68202	2.67235	0.00753218	0.0724693
ENSG00000160539	phospholipid phosphatase 7 (inactive) [Source:HGNC Symbol;Acc:HGNC:28174]	9	131289459	131359022	1	PLPP7	84814	592.246	1.71071	0.640355	2.6715	0.0075513	0.0726101
ENSG00000105976	MET proto-oncogene, receptor tyrosine kinase [Source:HGNC Symbol;Acc:HGNC:7029]	7	116672196	116798377	1	MET	4233	1573.67	-5.31004	1.98796	-2.6711	0.00756039	0.0726112
ENSG00000162616	DnaJ heat shock protein family (Hsp40) member B4 [Source:HGNC Symbol;Acc:HGNC:14886]	1	77979175	78017964	1	DNAJB4	11080	1175.17	-1.31381	0.491825	-2.67129	0.00755608	0.0726112
ENSG00000111639	mitochondrial ribosomal protein L51 [Source:HGNC Symbol;Acc:HGNC:14044]	12	6491886	6493841	-1	MRPL51	51258	5723.02	-0.644573	0.241593	-2.66801	0.00763026	0.0732387
ENSG00000122733	PHD finger protein 24 [Source:HGNC Symbol;Acc:HGNC:29180]	9	34957608	34982544	1	PHF24	23349	103.877	5.31628	1.99331	2.66706	0.00765175	0.0733579
ENSG00000205089	cyclin I family member 2 [Source:HGNC Symbol;Acc:HGNC:33869]	5	132747426	132754403	1	CCNI2	645121	33.3023	2.2875	0.857646	2.66719	0.00764893	0.0733579
ENSG00000157873	TNF receptor superfamily member 14 [Source:HGNC Symbol;Acc:HGNC:11912]	1	2555639	2565382	1	TNFRSF14	8764	34.0566	3.84904	1.44341	2.66663	0.00766162	0.0733657
ENSG00000175426	proprotein convertase subtilisin/kexin type 1 [Source:HGNC Symbol;Acc:HGNC:8743]	5	96390333	96434143	-1	PCSK1	5122	292.34	5.01538	1.88078	2.66665	0.00766109	0.0733657
ENSG00000155816	formin 2 [Source:HGNC Symbol;Acc:HGNC:14074]	1	240014348	240475187	1	FMN2	56776	1940.18	-1.92682	0.722895	-2.66542	0.00768917	0.0735859
ENSG00000160404	torsin family 2 member A [Source:HGNC Symbol;Acc:HGNC:11996]	9	127731524	127735313	-1	TOR2A	27433	910.404	1.0514	0.394557	2.66477	0.00770413	0.0736856
ENSG00000185614	inka box actin regulator 1 [Source:HGNC Symbol;Acc:HGNC:32480]	3	49803261	49805030	1	INKA1	389119	129.838	1.98301	0.744543	2.6634	0.00773561	0.0739429
ENSG00000140279	dual oxidase 2 [Source:HGNC Symbol;Acc:HGNC:13273]	15	45092650	45114172	-1	DUOX2	50506	15.651	3.12126	1.17201	2.66316	0.00774106	0.0739513
ENSG00000241973	phosphatidylinositol 4-kinase alpha [Source:HGNC Symbol;Acc:HGNC:8983]	22	20707691	20859417	-1	PI4KA	5297	14964.5	0.931449	0.349845	2.66247	0.00775706	0.0740605
ENSG00000152292	SH2 domain containing 6 [Source:HGNC Symbol;Acc:HGNC:30439]	2	85418931	85437029	1	SH2D6	284948	36.9408	2.83059	1.06329	2.66212	0.00776512	0.0740937
ENSG00000160233	leucine rich repeat containing 3 [Source:HGNC Symbol;Acc:HGNC:14965]	21	44455510	44462196	1	LRRC3	81543	255.604	7.14284	2.68392	2.66134	0.00778294	0.0742159
ENSG00000197122	SRC proto-oncogene, non-receptor tyrosine kinase [Source:HGNC Symbol;Acc:HGNC:11283]	20	37344685	37406050	1	SRC	6714	5402.46	1.37218	0.515633	2.66116	0.00778709	0.0742159
ENSG00000186453	family with sequence similarity 228 member A [Source:HGNC Symbol;Acc:HGNC:34418]	2	24175053	24200849	1	FAM228A	653140	10.1645	6.02242	2.26371	2.66042	0.00780421	0.0743352
ENSG00000168542	collagen type III alpha 1 chain [Source:HGNC Symbol;Acc:HGNC:2201]	2	188974373	189012746	1	COL3A1	1281	7544.69	-4.4942	1.69016	-2.65903	0.00783654	0.0745992
ENSG00000086159	aquaporin 6 [Source:HGNC Symbol;Acc:HGNC:639]	12	49967194	49977139	1	AQP6	363	22.2297	3.45573	1.30045	2.65734	0.0078761	0.0749318
ENSG00000170962	platelet derived growth factor D [Source:HGNC Symbol;Acc:HGNC:30620]	11	103907189	104164379	-1	PDGFD	80310	111.148	-2.72365	1.02523	-2.65663	0.00789249	0.0750436
ENSG00000135363	LIM domain only 2 [Source:HGNC Symbol;Acc:HGNC:6642]	11	33858576	33892076	-1	LMO2	4005	40.334	8.01765	3.01909	2.65565	0.0079155	0.0752181
ENSG00000213123	dynein light chain Tctex-type 2B [Source:HGNC Symbol;Acc:HGNC:28482]	3	196291219	196318299	-1	DYNLT2B	255758	617.961	1.21876	0.459065	2.65488	0.00793362	0.0753461
ENSG00000135119	ring finger protein, transmembrane 2 [Source:HGNC Symbol;Acc:HGNC:25905]	12	116738178	116853631	1	RNFT2	84900	2210.93	1.03176	0.388663	2.65465	0.00793915	0.0753544
ENSG00000013364	major vault protein [Source:HGNC Symbol;Acc:HGNC:7531]	16	29820394	29848039	1	MVP	9961	1568.67	-3.09743	1.16737	-2.65334	0.00796988	0.0755132
ENSG00000099625	CACN subunit beta associated regulatory protein [Source:HGNC Symbol;Acc:HGNC:28617]	19	1228287	1238027	-1	CBARP	255057	2783.01	1.2367	0.466075	2.65343	0.00796787	0.0755132
ENSG00000188051	transmembrane protein 221 [Source:HGNC Symbol;Acc:HGNC:21943]	19	17435509	17448668	-1	TMEM221	100130519	25.575	2.67248	1.00714	2.65354	0.00796532	0.0755132
ENSG00000166130	IKBKB interacting protein [Source:HGNC Symbol;Acc:HGNC:26430]	12	98613405	98645113	-1	IKBIP	121457	1820.82	-1.32867	0.500863	-2.65277	0.00798347	0.0755978
ENSG00000085733	cortactin [Source:HGNC Symbol;Acc:HGNC:3338]	11	70398404	70436584	1	CTTN	2017	13360.8	-0.988532	0.372847	-2.65131	0.00801801	0.0757674
ENSG00000110881	acid sensing ion channel subunit 1 [Source:HGNC Symbol;Acc:HGNC:100]	12	50057548	50083611	1	ASIC1	41	2053.39	1.74171	0.656948	2.65122	0.00802012	0.0757674
ENSG00000158258	calsyntenin 2 [Source:HGNC Symbol;Acc:HGNC:17448]	3	139935185	140577397	1	CLSTN2	64084	4125.24	4.27468	1.6121	2.65163	0.00801051	0.0757674
ENSG00000215217	chromosome 5 open reading frame 49 [Source:HGNC Symbol;Acc:HGNC:27028]	5	7830378	7851151	-1	C5orf49	134121	6.57723	5.39565	2.03503	2.65138	0.00801627	0.0757674
ENSG00000146648	epidermal growth factor receptor [Source:HGNC Symbol;Acc:HGNC:3236]	7	55019017	55211628	1	EGFR	1956	3255.7	-2.29601	0.866125	-2.6509	0.00802785	0.0757962
ENSG00000157216	single stranded DNA binding protein 3 [Source:HGNC Symbol;Acc:HGNC:15674]	1	54225433	54413479	-1	SSBP3	23648	11980.1	1.0853	0.409473	2.65047	0.00803793	0.0758471
ENSG00000222009	BTB domain containing 19 [Source:HGNC Symbol;Acc:HGNC:27145]	1	44808482	44815585	1	BTBD19	149478	54.9579	-2.47577	0.934472	-2.64938	0.00806393	0.0760481
ENSG00000171346	keratin 15 [Source:HGNC Symbol;Acc:HGNC:6421]	17	41513745	41522529	-1	KRT15	3866	45.6833	-7.04312	2.65872	-2.64906	0.00807159	0.076076
ENSG00000204991	spire type actin nucleation factor 2 [Source:HGNC Symbol;Acc:HGNC:30623]	16	89818179	89871319	1	SPIRE2	84501	1778.05	1.35619	0.512118	2.64819	0.00809241	0.0762279
ENSG00000128739	small nuclear ribonucleoprotein polypeptide N [Source:HGNC Symbol;Acc:HGNC:11164]	15	24823637	24978723	1	SNRPN	6638	8478.8	1.06128	0.400932	2.64704	0.00811997	0.076443
ENSG00000181690	PLAG1 zinc finger [Source:HGNC Symbol;Acc:HGNC:9045]	8	56160909	56211324	-1	PLAG1	5324	95.6884	-2.87032	1.08469	-2.6462	0.00814018	0.0765442
ENSG00000284505	LYNX1-SLURP2 readthrough [Source:HGNC Symbol;Acc:HGNC:52291]	8	142764334	142778224	-1	LYNX1-SLURP2	111188157	22.8117	4.08573	1.5439	2.64636	0.0081363	0.0765442
ENSG00000180929	G protein-coupled receptor 62 [Source:HGNC Symbol;Acc:HGNC:13301]	3	51955381	51957499	1	GPR62	118442	63.1665	2.82717	1.06897	2.64477	0.00817472	0.0768243
ENSG00000033178	ubiquitin like modifier activating enzyme 6 [Source:HGNC Symbol;Acc:HGNC:25581]	4	67612652	67701155	-1	UBA6	55236	4112.28	-0.940161	0.355614	-2.64376	0.00819898	0.0769413
ENSG00000137513	asparaginyl-tRNA synthetase 2, mitochondrial [Source:HGNC Symbol;Acc:HGNC:26274]	11	78435968	78574874	-1	NARS2	79731	2339.2	0.966618	0.365619	2.64379	0.00819845	0.0769413
ENSG00000184524	cell cycle exit and neuronal differentiation 1 [Source:HGNC Symbol;Acc:HGNC:24153]	11	787115	790113	-1	CEND1	51286	1986.63	2.29963	0.869864	2.64366	0.00820143	0.0769413
ENSG00000124942	AHNAK nucleoprotein [Source:HGNC Symbol;Acc:HGNC:347]	11	62433542	62556235	-1	AHNAK	79026	25811.4	-2.41655	0.914174	-2.64343	0.00820714	0.0769502
ENSG00000105675	ATPase H+/K+ transporting subunit alpha [Source:HGNC Symbol;Acc:HGNC:819]	19	35550031	35563658	-1	ATP4A	495	16.4849	6.71551	2.54159	2.64225	0.0082357	0.0771733
ENSG00000104888	solute carrier family 17 member 7 [Source:HGNC Symbol;Acc:HGNC:16704]	19	49429401	49442360	-1	SLC17A7	57030	34.8369	3.17438	1.20191	2.64112	0.00826313	0.0773856
ENSG00000134897	basic, immunoglobulin-like variable motif containing [Source:HGNC Symbol;Acc:HGNC:16034]	13	102799119	102841533	1	BIVM	54841	4479.89	0.759682	0.287731	2.64025	0.00828452	0.077541
ENSG00000105289	tight junction protein 3 [Source:HGNC Symbol;Acc:HGNC:11829]	19	3708362	3750813	1	TJP3	27134	3.69671	4.57342	1.7335	2.63826	0.00833331	0.0779076
ENSG00000197837	H4 histone 16 [Source:HGNC Symbol;Acc:HGNC:20510]	12	14767999	14771131	-1	H4-16	121504	45.0868	3.82521	1.44985	2.63835	0.00833112	0.0779076
ENSG00000157741	ubinuclein 2 [Source:HGNC Symbol;Acc:HGNC:21931]	7	139230356	139308236	1	UBN2	254048	3927.25	0.990171	0.375448	2.63731	0.00835673	0.0780814
ENSG00000164244	proline rich coiled-coil 1 [Source:HGNC Symbol;Acc:HGNC:28164]	5	127517640	127555085	1	PRRC1	133619	3933.66	-0.682166	0.258731	-2.63658	0.00837457	0.0782029
ENSG00000142319	solute carrier family 6 member 3 [Source:HGNC Symbol;Acc:HGNC:11049]	5	1392794	1445440	-1	SLC6A3	6531	40.7589	8.03262	3.04712	2.63613	0.00838568	0.0782615
ENSG00000104518	gasdermin D [Source:HGNC Symbol;Acc:HGNC:25697]	8	143553207	143563062	1	GSDMD	79792	91.2965	-4.0675	1.54335	-2.63551	0.00840115	0.078317
ENSG00000127585	F-box and leucine rich repeat protein 16 [Source:HGNC Symbol;Acc:HGNC:14150]	16	692498	705808	-1	FBXL16	146330	6710.17	1.36086	0.516359	2.6355	0.00840131	0.078317
ENSG00000181240	solute carrier family 25 member 41 [Source:HGNC Symbol;Acc:HGNC:28533]	19	6426037	6433779	-1	SLC25A41	284427	14.62	4.25026	1.61309	2.63485	0.00841743	0.0784222
ENSG00000107872	F-box and leucine rich repeat protein 15 [Source:HGNC Symbol;Acc:HGNC:28155]	10	102419189	102423136	1	FBXL15	79176	1802.87	1.07154	0.406879	2.63356	0.00844955	0.0786761
ENSG00000112837	T-box transcription factor 18 [Source:HGNC Symbol;Acc:HGNC:11595]	6	84687351	84764598	-1	TBX18	9096	790.443	-4.85261	1.84291	-2.63312	0.00846047	0.0787325
ENSG00000158639	PAGE family member 5 [Source:HGNC Symbol;Acc:HGNC:29992]	X	55220346	55224108	1	PAGE5	90737	256.422	-6.46364	2.45514	-2.6327	0.0084709	0.0787843
ENSG00000196748	colipase like 2 [Source:HGNC Symbol;Acc:HGNC:21250]	6	35776594	35779552	1	CLPSL2	389383	5.8954	5.24652	1.99306	2.6324	0.00847846	0.0788092
ENSG00000197360	zinc finger protein 98 [Source:HGNC Symbol;Acc:HGNC:13174]	19	22391019	22532485	-1	ZNF98	148198	34.3557	7.78211	2.95667	2.63205	0.00848714	0.0788446
ENSG00000116299	endosome-lysosome associated apoptosis and autophagy regulator 1 [Source:HGNC Symbol;Acc:HGNC:29618]	1	109113679	109206781	1	ELAPOR1	57535	816.517	3.49824	1.3292	2.63184	0.00849241	0.0788483
ENSG00000122591	family with sequence similarity 126 member A [Source:HGNC Symbol;Acc:HGNC:24587]	7	22889371	23014130	-1	FAM126A	84668	656.297	-3.39653	1.29089	-2.63116	0.00850929	0.0789598
ENSG00000078098	fibroblast activation protein alpha [Source:HGNC Symbol;Acc:HGNC:3590]	2	162170684	162245151	-1	FAP	2191	224.813	-11.0478	4.19983	-2.63052	0.00852537	0.0789775
ENSG00000117971	cholinergic receptor nicotinic beta 4 subunit [Source:HGNC Symbol;Acc:HGNC:1964]	15	78624111	78727754	-1	CHRNB4	1143	3231.68	2.84189	1.08036	2.6305	0.00852584	0.0789775
ENSG00000204147	N-acylsphingosine amidohydrolase 2B [Source:HGNC Symbol;Acc:HGNC:23456]	10	50739318	50816495	1	ASAH2B	653308	1299.26	1.05464	0.400905	2.63064	0.00852231	0.0789775
ENSG00000155719	otoancorin [Source:HGNC Symbol;Acc:HGNC:16378]	16	21663968	21761935	1	OTOA	146183	4.0316	4.68276	1.78078	2.62961	0.00854836	0.0791408
ENSG00000013297	claudin 11 [Source:HGNC Symbol;Acc:HGNC:8514]	3	170418868	170454733	1	CLDN11	5010	85.2321	3.41159	1.29783	2.62868	0.00857178	0.0793122
ENSG00000145982	phenylalanyl-tRNA synthetase 2, mitochondrial [Source:HGNC Symbol;Acc:HGNC:21062]	6	5261044	5829192	1	FARS2	10667	802.611	-0.697305	0.265305	-2.62832	0.00858087	0.0793359
ENSG00000187323	DCC netrin 1 receptor [Source:HGNC Symbol;Acc:HGNC:2701]	18	52340197	53535903	1	DCC	1630	395.341	-3.87361	1.47387	-2.62819	0.00858414	0.0793359
ENSG00000188372	zona pellucida glycoprotein 3 [Source:HGNC Symbol;Acc:HGNC:13189]	7	76397518	76442071	1	ZP3	7784	122.158	6.53343	2.48692	2.62712	0.00861116	0.0795402
ENSG00000177105	ras homolog family member G [Source:HGNC Symbol;Acc:HGNC:672]	11	3826978	3840959	-1	RHOG	391	1149.76	-1.61053	0.613206	-2.62641	0.00862918	0.0796611
ENSG00000152270	phosphodiesterase 3B [Source:HGNC Symbol;Acc:HGNC:8779]	11	14643804	14872044	1	PDE3B	5140	1683.17	0.924067	0.351924	2.62575	0.00864572	0.0797683
ENSG00000135437	retinol dehydrogenase 5 [Source:HGNC Symbol;Acc:HGNC:9940]	12	55720367	55724705	1	RDH5	5959	50.5375	-2.30204	0.876864	-2.62531	0.0086571	0.0797824
ENSG00000163958	zinc finger DHHC-type palmitoyltransferase 19 [Source:HGNC Symbol;Acc:HGNC:20713]	3	196197452	196211437	-1	ZDHHC19	131540	10.7588	6.11217	2.32808	2.62541	0.00865443	0.0797824
ENSG00000074416	monoglyceride lipase [Source:HGNC Symbol;Acc:HGNC:17038]	3	127689062	128052190	-1	MGLL	11343	257.89	-3.04668	1.16216	-2.62157	0.00875263	0.0806168
ENSG00000053108	follistatin like 4 [Source:HGNC Symbol;Acc:HGNC:21389]	5	133196455	133612541	-1	FSTL4	23105	213.757	3.55088	1.35501	2.62055	0.00877869	0.080765
ENSG00000101439	cystatin C [Source:HGNC Symbol;Acc:HGNC:2475]	20	23626706	23638473	-1	CST3	1471	5208.98	-2.29228	0.874706	-2.62063	0.00877678	0.080765
ENSG00000157890	multiple EGF like domains 11 [Source:HGNC Symbol;Acc:HGNC:29635]	15	65895079	66253747	-1	MEGF11	84465	137.694	2.82633	1.07874	2.62002	0.00879237	0.0808023
ENSG00000158023	cilia and flagella associated protein 251 [Source:HGNC Symbol;Acc:HGNC:28506]	12	121918592	122003927	1	CFAP251	144406	226.673	-3.21509	1.22713	-2.62001	0.00879273	0.0808023
ENSG00000141433	adenylate cyclase activating polypeptide 1 [Source:HGNC Symbol;Acc:HGNC:241]	18	904871	912172	1	ADCYAP1	116	2941.69	5.39543	2.06017	2.61893	0.00882071	0.0810134
ENSG00000154845	protein phosphatase 4 regulatory subunit 1 [Source:HGNC Symbol;Acc:HGNC:9320]	18	9546791	9615240	-1	PPP4R1	9989	4193.61	-1.11974	0.427844	-2.61717	0.00886618	0.0813848
ENSG00000104415	cellular communication network factor 4 [Source:HGNC Symbol;Acc:HGNC:12769]	8	133191039	133231690	1	CCN4	8840	18.9344	-8.2453	3.15137	-2.61642	0.00888578	0.0814722
ENSG00000186998	EMI domain containing 1 [Source:HGNC Symbol;Acc:HGNC:18036]	22	29205896	29259597	1	EMID1	129080	518.118	2.85413	1.09081	2.61652	0.00888307	0.0814722
ENSG00000166105	galactosidase beta 1 like 3 [Source:HGNC Symbol;Acc:HGNC:25147]	11	134274245	134319564	1	GLB1L3	112937	363.91	4.07017	1.55634	2.61522	0.00891692	0.0816884
ENSG00000167103	phosphatidylinositol-4-phosphate 5-kinase like 1 [Source:HGNC Symbol;Acc:HGNC:28711]	9	127920881	127930785	-1	PIP5KL1	138429	324.152	2.48342	0.949638	2.61513	0.00891945	0.0816884
ENSG00000079332	secretion associated Ras related GTPase 1A [Source:HGNC Symbol;Acc:HGNC:10534]	10	70147289	70170523	-1	SAR1A	56681	7608.91	-0.79863	0.305495	-2.61422	0.00894324	0.08186
ENSG00000177807	potassium inwardly rectifying channel subfamily J member 10 [Source:HGNC Symbol;Acc:HGNC:6256]	1	159998651	160070160	-1	KCNJ10	3766	19.4201	2.56903	0.982805	2.61398	0.0089495	0.081871
ENSG00000168487	bone morphogenetic protein 1 [Source:HGNC Symbol;Acc:HGNC:1067]	8	22165140	22212326	1	BMP1	649	2048	-1.06885	0.409005	-2.6133	0.00896735	0.0819879
ENSG00000112238	PR/SET domain 13 [Source:HGNC Symbol;Acc:HGNC:13998]	6	99606774	99615578	1	PRDM13	59336	31.7118	5.14028	1.96856	2.61119	0.00902266	0.0823975
ENSG00000140557	ST8 alpha-N-acetyl-neuraminide alpha-2,8-sialyltransferase 2 [Source:HGNC Symbol;Acc:HGNC:10870]	15	92393881	92468728	1	ST8SIA2	8128	3250.33	1.80385	0.690863	2.61101	0.00902742	0.0823975
ENSG00000175906	ADP ribosylation factor like GTPase 4D [Source:HGNC Symbol;Acc:HGNC:656]	17	43398993	43401137	1	ARL4D	379	1882.77	1.49863	0.573885	2.61137	0.00901799	0.0823975
ENSG00000204592	major histocompatibility complex, class I, E [Source:HGNC Symbol;Acc:HGNC:4962]	6	30489509	30494194	1	HLA-E	3133	101.853	-5.45695	2.09105	-2.60967	0.00906285	0.0826743
ENSG00000178776	chromosome 5 open reading frame 46 [Source:HGNC Symbol;Acc:HGNC:33768]	5	147880726	147906538	-1	C5orf46	389336	99.5996	-11.3806	4.36128	-2.60946	0.00906862	0.0826803
ENSG00000135469	coenzyme Q10A [Source:HGNC Symbol;Acc:HGNC:26515]	12	56266890	56270966	1	COQ10A	93058	1364.11	1.19826	0.459314	2.6088	0.00908597	0.0827452
ENSG00000198758	EPS8 like 3 [Source:HGNC Symbol;Acc:HGNC:21297]	1	109750080	109764027	-1	EPS8L3	79574	7.76396	5.64123	2.16226	2.60895	0.009082	0.0827452
ENSG00000158008	exostosin like glycosyltransferase 1 [Source:HGNC Symbol;Acc:HGNC:3515]	1	26019884	26036464	1	EXTL1	2134	86.9556	2.51551	0.964747	2.60743	0.0091225	0.0829845
ENSG00000197852	inka box actin regulator 2 [Source:HGNC Symbol;Acc:HGNC:28045]	1	111680630	111755824	-1	INKA2	55924	1684.29	2.13859	0.820136	2.6076	0.00911797	0.0829845
ENSG00000158301	G protein-coupled receptor associated sorting protein 2 [Source:HGNC Symbol;Acc:HGNC:25169]	X	102712176	102717733	1	GPRASP2	114928	2955	1.50795	0.578449	2.60689	0.00913693	0.0830691
ENSG00000184702	septin 5 [Source:HGNC Symbol;Acc:HGNC:9164]	22	19714503	19724224	1	SEPTIN5	5413	2557.87	1.6809	0.645069	2.60577	0.00916675	0.0832934
ENSG00000145431	platelet derived growth factor C [Source:HGNC Symbol;Acc:HGNC:8801]	4	156760454	156971799	-1	PDGFC	56034	751.943	-5.51899	2.11887	-2.60469	0.0091958	0.0834636
ENSG00000154162	cadherin 12 [Source:HGNC Symbol;Acc:HGNC:1751]	5	21750673	22853344	-1	CDH12	1010	36.7761	6.13868	2.35667	2.60481	0.00919263	0.0834636
ENSG00000080166	dopachrome tautomerase [Source:HGNC Symbol;Acc:HGNC:2709]	13	94436811	94479682	-1	DCT	1638	91.5075	4.67236	1.7946	2.60357	0.00922595	0.0836446
ENSG00000167664	transmembrane and immunoglobulin domain containing 2 [Source:HGNC Symbol;Acc:HGNC:28324]	19	4292232	4302431	-1	TMIGD2	126259	215.684	4.14424	1.59176	2.60356	0.00922607	0.0836446
ENSG00000174448	StAR related lipid transfer domain containing 6 [Source:HGNC Symbol;Acc:HGNC:18066]	18	54324358	54357964	-1	STARD6	147323	4.85846	-3.03078	1.16423	-2.60324	0.00923471	0.083676
ENSG00000022556	NLR family pyrin domain containing 2 [Source:HGNC Symbol;Acc:HGNC:22948]	19	54953130	55001142	1	NLRP2	55655	66.6956	-9.58926	3.68407	-2.6029	0.00924389	0.0837123
ENSG00000114279	fibroblast growth factor 12 [Source:HGNC Symbol;Acc:HGNC:3668]	3	192139390	192767764	-1	FGF12	2257	139.09	8.03988	3.08957	2.60227	0.00926098	0.0837265
ENSG00000170439	methyltransferase like 7B [Source:HGNC Symbol;Acc:HGNC:28276]	12	55681678	55684611	1	METTL7B	196410	22.1241	-6.80323	2.61433	-2.60229	0.00926047	0.0837265
ENSG00000182492	biglycan [Source:HGNC Symbol;Acc:HGNC:1044]	X	153494980	153509546	1	BGN	633	2685.67	-3.49272	1.34204	-2.60255	0.00925333	0.0837265
ENSG00000133878	dual specificity phosphatase 26 [Source:HGNC Symbol;Acc:HGNC:28161]	8	33591330	33600023	-1	DUSP26	78986	2536.16	2.77441	1.06651	2.6014	0.00928439	0.0838913
ENSG00000153404	pleckstrin homology and RhoGEF domain containing G4B [Source:HGNC Symbol;Acc:HGNC:29399]	5	92151	189972	1	PLEKHG4B	153478	851.76	5.09478	1.95919	2.60045	0.0093102	0.0840776
ENSG00000028137	TNF receptor superfamily member 1B [Source:HGNC Symbol;Acc:HGNC:11917]	1	12166991	12209228	1	TNFRSF1B	7133	41.4253	5.91547	2.27508	2.60011	0.00931932	0.0841129
ENSG00000162542	transmembrane and coiled-coil domains 4 [Source:HGNC Symbol;Acc:HGNC:27393]	1	19682240	19799945	-1	TMCO4	255104	48.6686	4.60546	1.7718	2.59931	0.00934103	0.0842619
ENSG00000130758	mitogen-activated protein kinase kinase kinase 10 [Source:HGNC Symbol;Acc:HGNC:6849]	19	40191426	40215575	1	MAP3K10	4294	2521.65	1.14144	0.439639	2.59632	0.0094228	0.0849521
ENSG00000101193	GID complex subunit 8 homolog [Source:HGNC Symbol;Acc:HGNC:15857]	20	62938147	62948475	1	GID8	54994	7376.16	0.562767	0.216837	2.59534	0.00944971	0.0849641
ENSG00000140795	myosin light chain kinase 3 [Source:HGNC Symbol;Acc:HGNC:29826]	16	46702282	46790407	-1	MYLK3	91807	48.1936	1.46895	0.566041	2.59513	0.00945562	0.0849641
ENSG00000144645	oxysterol binding protein like 10 [Source:HGNC Symbol;Acc:HGNC:16395]	3	31657912	32077580	-1	OSBPL10	114884	410.764	-2.83601	1.09278	-2.59523	0.00945268	0.0849641
ENSG00000163820	FYVE and coiled-coil domain autophagy adaptor 1 [Source:HGNC Symbol;Acc:HGNC:14673]	3	45917899	45995824	-1	FYCO1	79443	755.271	-1.75972	0.67792	-2.59576	0.00943829	0.0849641
ENSG00000166902	mitochondrial ribosomal protein L16 [Source:HGNC Symbol;Acc:HGNC:14476]	11	59806140	59810778	-1	MRPL16	54948	1847.52	-1.05711	0.407198	-2.59605	0.00943035	0.0849641
ENSG00000187672	ELKS/RAB6-interacting/CAST family member 2 [Source:HGNC Symbol;Acc:HGNC:31922]	3	55508311	56468467	-1	ERC2	26059	290.799	2.66719	1.02767	2.59539	0.00944846	0.0849641
ENSG00000142235	lemur tyrosine kinase 3 [Source:HGNC Symbol;Acc:HGNC:19295]	19	48485271	48513935	-1	LMTK3	114783	775.557	2.73505	1.05444	2.59384	0.00949108	0.0852354
ENSG00000180938	zinc finger protein 572 [Source:HGNC Symbol;Acc:HGNC:26758]	8	124973295	124979389	1	ZNF572	137209	349.406	1.73096	0.667487	2.59324	0.00950753	0.0853358
ENSG00000084731	kinesin family member 3C [Source:HGNC Symbol;Acc:HGNC:6321]	2	25926598	25982749	-1	KIF3C	3797	7665.95	0.914867	0.352909	2.59236	0.00953199	0.0855079
ENSG00000091317	CKLF like MARVEL transmembrane domain containing 6 [Source:HGNC Symbol;Acc:HGNC:19177]	3	32481312	32502852	-1	CMTM6	54918	3223.66	-0.935923	0.361118	-2.59173	0.00954936	0.0855688
ENSG00000167767	keratin 80 [Source:HGNC Symbol;Acc:HGNC:27056]	12	52168996	52192014	-1	KRT80	144501	308.227	-5.24744	2.02459	-2.59186	0.00954591	0.0855688
ENSG00000076826	calmodulin regulated spectrin associated protein family member 3 [Source:HGNC Symbol;Acc:HGNC:29307]	19	7595863	7618304	1	CAMSAP3	57662	581.515	3.83194	1.47904	2.59084	0.00957424	0.0857443
ENSG00000142959	bestrophin 4 [Source:HGNC Symbol;Acc:HGNC:17106]	1	44783585	44788170	-1	BEST4	266675	20.9634	2.28562	0.882334	2.59043	0.00958564	0.0857989
ENSG00000197134	zinc finger protein 257 [Source:HGNC Symbol;Acc:HGNC:13498]	19	22052430	22091480	1	ZNF257	113835	56.6137	4.98385	1.92451	2.58967	0.00960677	0.0859405
ENSG00000174460	zinc finger CCHC-type containing 12 [Source:HGNC Symbol;Acc:HGNC:27273]	X	118823824	118826968	1	ZCCHC12	170261	116.034	3.92363	1.51533	2.58929	0.00961748	0.0859888
ENSG00000129654	forkhead box J1 [Source:HGNC Symbol;Acc:HGNC:3816]	17	76136333	76141245	-1	FOXJ1	2302	19.5673	3.11469	1.20345	2.58813	0.00964992	0.0861912
ENSG00000185055	EF-hand calcium binding domain 10 [Source:HGNC Symbol;Acc:HGNC:34531]	7	105565120	105600875	-1	EFCAB10	100130771	72.1923	1.52164	0.587936	2.5881	0.00965078	0.0861912
ENSG00000198732	SPARC related modular calcium binding 1 [Source:HGNC Symbol;Acc:HGNC:20318]	14	69854131	70032366	1	SMOC1	64093	255.026	6.18065	2.38855	2.58761	0.00966438	0.0862651
ENSG00000160877	nucleus accumbens associated 1 [Source:HGNC Symbol;Acc:HGNC:20967]	19	13116862	13141147	1	NACC1	112939	7033.58	-0.873414	0.33757	-2.58735	0.00967167	0.0862826
ENSG00000100023	peptidylprolyl isomerase like 2 [Source:HGNC Symbol;Acc:HGNC:9261]	22	21666000	21700015	1	PPIL2	23759	5328.6	0.708594	0.273984	2.58626	0.00970236	0.0864654
ENSG00000157833	GRB2 associated regulator of MAPK1 subtype 2 [Source:HGNC Symbol;Acc:HGNC:27172]	2	26173088	26189663	1	GAREM2	150946	4253.02	2.42982	0.939517	2.58624	0.00970285	0.0864654
ENSG00000182326	complement C1s [Source:HGNC Symbol;Acc:HGNC:1247]	12	6988259	7071032	1	C1S	716	117.638	-2.74121	1.06012	-2.58575	0.00971669	0.0865411
ENSG00000139890	RRAD and GEM like GTPase 2 [Source:HGNC Symbol;Acc:HGNC:20248]	14	22883222	22887678	1	REM2	161253	141.969	2.4915	0.964294	2.58376	0.00977311	0.0869958
ENSG00000196196	histidine rich carboxyl terminus 1 [Source:HGNC Symbol;Acc:HGNC:33872]	9	35906202	35907136	1	HRCT1	646962	4.68191	-5.00046	1.93605	-2.58281	0.00979989	0.0871862
ENSG00000164040	progesterone receptor membrane component 2 [Source:HGNC Symbol;Acc:HGNC:16089]	4	128269237	128288829	-1	PGRMC2	10424	5096.51	-0.821861	0.318254	-2.5824	0.00981149	0.0872414
ENSG00000212122	testis specific serine kinase 1B [Source:HGNC Symbol;Acc:HGNC:14968]	5	113432553	113434989	-1	TSSK1B	83942	4.57034	4.87446	1.88835	2.58133	0.00984198	0.0874644
ENSG00000130720	fibrinogen C domain containing 1 [Source:HGNC Symbol;Acc:HGNC:25922]	9	130902438	130939286	-1	FIBCD1	84929	28.8936	-7.20892	2.79308	-2.581	0.00985152	0.0874932
ENSG00000132718	synaptotagmin 11 [Source:HGNC Symbol;Acc:HGNC:19239]	1	155859567	155885199	1	SYT11	23208	17123.1	1.38101	0.535099	2.58084	0.00985602	0.0874932
ENSG00000114850	signal sequence receptor subunit 3 [Source:HGNC Symbol;Acc:HGNC:11325]	3	156539553	156555149	-1	SSR3	6747	10934	-1.22553	0.475073	-2.57967	0.00988955	0.0877427
ENSG00000189064	G antigen 2A [Source:HGNC Symbol;Acc:HGNC:4099]	X	49589529	49596827	1	GAGE2A	645037	187.004	7.69714	2.98407	2.57941	0.00989699	0.0877605
ENSG00000170915	progestin and adipoQ receptor family member 8 [Source:HGNC Symbol;Acc:HGNC:15708]	6	52361421	52407777	1	PAQR8	85315	3463.83	2.08221	0.807457	2.57872	0.00991666	0.0878868
ENSG00000149927	double C2 domain alpha [Source:HGNC Symbol;Acc:HGNC:2985]	16	30005514	30023270	-1	DOC2A	8448	1425.78	2.16792	0.840954	2.57794	0.00993926	0.0880389
ENSG00000196277	glutamate metabotropic receptor 7 [Source:HGNC Symbol;Acc:HGNC:4599]	3	6770001	7741533	1	GRM7	2917	154.608	6.37324	2.47254	2.5776	0.00994879	0.0880751
ENSG00000166562	SEC11 homolog C, signal peptidase complex subunit [Source:HGNC Symbol;Acc:HGNC:23400]	18	59139866	59158832	1	SEC11C	90701	1673.32	0.671988	0.260821	2.57643	0.0099826	0.088326
ENSG00000146215	cysteine rich protein 3 [Source:HGNC Symbol;Acc:HGNC:17751]	6	43299710	43308826	-1	CRIP3	401262	16.0835	6.69136	2.5987	2.57488	0.0100273	0.0886722
ENSG00000167100	sterile alpha motif domain containing 14 [Source:HGNC Symbol;Acc:HGNC:27312]	17	50110040	50130160	-1	SAMD14	201191	2800.54	2.26227	0.878654	2.5747	0.0100327	0.0886722
ENSG00000007062	prominin 1 [Source:HGNC Symbol;Acc:HGNC:9454]	4	15963076	16084378	-1	PROM1	8842	535.766	-4.86585	1.89106	-2.57307	0.01008	0.088939
ENSG00000106701	fibronectin type III and SPRY domain containing 1 like [Source:HGNC Symbol;Acc:HGNC:13753]	9	105447796	105552433	1	FSD1L	83856	1841.88	1.29247	0.502338	2.57291	0.0100848	0.088939
ENSG00000111452	adhesion G protein-coupled receptor D1 [Source:HGNC Symbol;Acc:HGNC:19893]	12	130953907	131141469	1	ADGRD1	283383	111.589	3.71249	1.44275	2.57321	0.0100759	0.088939
ENSG00000168781	diphosphoinositol pentakisphosphate kinase 1 [Source:HGNC Symbol;Acc:HGNC:29023]	15	43533462	43590253	-1	PPIP5K1	9677	2616.08	1.22727	0.476944	2.57319	0.0100765	0.088939
ENSG00000138166	dual specificity phosphatase 5 [Source:HGNC Symbol;Acc:HGNC:3071]	10	110497907	110511533	1	DUSP5	1847	501.538	-2.51301	0.976863	-2.57253	0.0100957	0.0889862
ENSG00000085185	BCL6 corepressor like 1 [Source:HGNC Symbol;Acc:HGNC:25657]	X	129981107	130058071	1	BCORL1	63035	2349.02	1.14124	0.44374	2.57186	0.0101153	0.0890621
ENSG00000132842	adaptor related protein complex 3 subunit beta 1 [Source:HGNC Symbol;Acc:HGNC:566]	5	78002326	78294698	-1	AP3B1	8546	3623.69	-1.16707	0.453781	-2.57189	0.0101146	0.0890621
ENSG00000148481	MINDY lysine 48 deubiquitinase 3 [Source:HGNC Symbol;Acc:HGNC:23578]	10	15778170	15860507	-1	MINDY3	80013	1959.76	1.00359	0.390373	2.57086	0.0101446	0.0892718
ENSG00000213719	chloride intracellular channel 1 [Source:HGNC Symbol;Acc:HGNC:2062]	6	31730581	31739763	-1	CLIC1	1192	7990.99	-1.83679	0.714895	-2.56932	0.0101898	0.0896208
ENSG00000236362	G antigen 12F [Source:HGNC Symbol;Acc:HGNC:31906]	X	49551278	49568218	1	GAGE12F	2574	498.554	9.29509	3.62263	2.56584	0.0102927	0.0904763
ENSG00000096433	inositol 1,4,5-trisphosphate receptor type 3 [Source:HGNC Symbol;Acc:HGNC:6182]	6	33620365	33696574	1	ITPR3	3710	637.509	-1.86476	0.72688	-2.56543	0.0103049	0.0905019
ENSG00000177096	PH domain containing endocytic trafficking adaptor 2 [Source:HGNC Symbol;Acc:HGNC:27161]	22	42074248	42079438	1	PHETA2	150368	91.4996	3.43156	1.33767	2.56534	0.0103076	0.0905019
ENSG00000179873	NLR family pyrin domain containing 11 [Source:HGNC Symbol;Acc:HGNC:22945]	19	55785397	55836800	-1	NLRP11	204801	19.3724	-4.56923	1.78126	-2.56517	0.0103124	0.0905019
ENSG00000171522	prostaglandin E receptor 4 [Source:HGNC Symbol;Acc:HGNC:9596]	5	40679915	40693735	1	PTGER4	5734	32.2942	-4.3498	1.696	-2.56474	0.0103253	0.0905661
ENSG00000157680	diacylglycerol kinase iota [Source:HGNC Symbol;Acc:HGNC:2855]	7	137381037	137847092	-1	DGKI	9162	2330.39	2.12678	0.829319	2.56449	0.0103328	0.0905831
ENSG00000269891	ARHGAP19-SLIT1 readthrough (NMD candidate) [Source:HGNC Symbol;Acc:HGNC:48348]	10	97153045	97292637	-1	ARHGAP19-SLIT1		17.05	5.34635	2.08661	2.56222	0.0104005	0.0911273
ENSG00000151468	coiled-coil domain containing 3 [Source:HGNC Symbol;Acc:HGNC:23813]	10	12896625	13099652	-1	CCDC3	83643	2471.24	3.28596	1.28268	2.5618	0.0104132	0.0911884
ENSG00000184916	jagged canonical Notch ligand 2 [Source:HGNC Symbol;Acc:HGNC:6189]	14	105140982	105168824	-1	JAG2	3714	2393.45	3.26828	1.27632	2.56071	0.010446	0.0913942
ENSG00000186952	transmembrane protein 232 [Source:HGNC Symbol;Acc:HGNC:37270]	5	110289233	110738956	-1	TMEM232	642987	57.501	1.96953	0.769155	2.56064	0.010448	0.0913942
ENSG00000112280	collagen type IX alpha 1 chain [Source:HGNC Symbol;Acc:HGNC:2217]	6	70216040	70303084	-1	COL9A1	1297	31.3467	4.91974	1.92161	2.56021	0.0104609	0.0914179
ENSG00000148908	regulator of G protein signaling 10 [Source:HGNC Symbol;Acc:HGNC:9992]	10	119499817	119542719	-1	RGS10	6001	990.858	-2.28058	0.890791	-2.56017	0.010462	0.0914179
ENSG00000173988	leucine rich repeat containing 63 [Source:HGNC Symbol;Acc:HGNC:34296]	13	46211940	46277366	1	LRRC63	220416	195.253	4.9455	1.93238	2.55928	0.0104889	0.0916037
ENSG00000146674	insulin like growth factor binding protein 3 [Source:HGNC Symbol;Acc:HGNC:5472]	7	45912245	45921874	-1	IGFBP3	3486	2985.45	-4.6373	1.8122	-2.55894	0.0104993	0.0916455
ENSG00000179542	SLIT and NTRK like family member 4 [Source:HGNC Symbol;Acc:HGNC:23502]	X	143622790	143636101	-1	SLITRK4	139065	151.238	8.72499	3.41028	2.55843	0.0105145	0.0917272
ENSG00000265808	SEC22 homolog B, vesicle trafficking protein [Source:HGNC Symbol;Acc:HGNC:10700]	1	120150898	120176520	-1	SEC22B	9554	6823.29	-0.705487	0.275769	-2.55825	0.01052	0.0917272
ENSG00000155366	ras homolog family member C [Source:HGNC Symbol;Acc:HGNC:669]	1	112701127	112707434	-1	RHOC	389	3845.53	-1.99782	0.781224	-2.55729	0.010549	0.0919304
ENSG00000165355	F-box protein 33 [Source:HGNC Symbol;Acc:HGNC:19833]	14	39397669	39432500	-1	FBXO33	254170	814.59	-1.00711	0.393883	-2.55686	0.010562	0.0919942
ENSG00000131437	kinesin family member 3A [Source:HGNC Symbol;Acc:HGNC:6319]	5	132692628	132737638	-1	KIF3A	11127	3244.48	0.646187	0.252779	2.55634	0.0105781	0.0920843
ENSG00000182103	family with sequence similarity 181 member B [Source:HGNC Symbol;Acc:HGNC:28512]	11	82729940	82733864	-1	FAM181B	220382	331.921	3.2861	1.28603	2.55523	0.0106116	0.0923269
ENSG00000120088	corticotropin releasing hormone receptor 1 [Source:HGNC Symbol;Acc:HGNC:2357]	17	45784280	45835828	1	CRHR1	1394	60.9048	8.61285	3.37114	2.55488	0.0106225	0.0923715
ENSG00000130035	polypeptide N-acetylgalactosaminyltransferase 8 [Source:HGNC Symbol;Acc:HGNC:4130]	12	4720400	4851927	1	GALNT8	26290	9.56384	5.87297	2.29917	2.55439	0.0106375	0.0924526
ENSG00000117592	peroxiredoxin 6 [Source:HGNC Symbol;Acc:HGNC:16753]	1	173477330	173488815	1	PRDX6	9588	12475.7	-1.03757	0.406312	-2.55364	0.0106604	0.0926014
ENSG00000160293	vav guanine nucleotide exchange factor 2 [Source:HGNC Symbol;Acc:HGNC:12658]	9	133761894	133992604	-1	VAV2	7410	6049.6	1.05727	0.414112	2.5531	0.0106768	0.0926949
ENSG00000171695	LKAAEAR motif containing 1 [Source:HGNC Symbol;Acc:HGNC:33718]	20	64083380	64084359	-1	LKAAEAR1	198437	32.4182	2.16722	0.849209	2.55205	0.0107092	0.0929257
ENSG00000196954	caspase 4 [Source:HGNC Symbol;Acc:HGNC:1505]	11	104942866	104969366	-1	CASP4	837	28.6595	-4.77602	1.87184	-2.55152	0.0107255	0.0930178
ENSG00000105639	Janus kinase 3 [Source:HGNC Symbol;Acc:HGNC:6193]	19	17824780	17848071	-1	JAK3	3718	179.941	3.61855	1.41848	2.551	0.0107414	0.0930209
ENSG00000111790	FGFR1 oncogene partner 2 [Source:HGNC Symbol;Acc:HGNC:23098]	12	26938470	26966650	1	FGFR1OP2	26127	1881.54	-0.641041	0.251261	-2.5513	0.0107323	0.0930209
ENSG00000186765	fascin actin-bundling protein 2, retinal [Source:HGNC Symbol;Acc:HGNC:3960]	17	81528377	81537130	1	FSCN2	25794	31.6984	-1.94911	0.764075	-2.55095	0.0107431	0.0930209
ENSG00000067113	phospholipid phosphatase 1 [Source:HGNC Symbol;Acc:HGNC:9228]	5	55424854	55534969	-1	PLPP1	8611	537.894	-1.18353	0.464013	-2.55063	0.0107527	0.0930539
ENSG00000109625	carboxypeptidase Z [Source:HGNC Symbol;Acc:HGNC:2333]	4	8592660	8619759	1	CPZ	8532	32.9022	4.04157	1.58557	2.54898	0.0108039	0.0933878
ENSG00000167900	thymidine kinase 1 [Source:HGNC Symbol;Acc:HGNC:11830]	17	78174091	78187233	-1	TK1	7083	7148.85	-1.5794	0.61957	-2.54919	0.0107972	0.0933878
ENSG00000198342	zinc finger protein 442 [Source:HGNC Symbol;Acc:HGNC:20877]	19	12345944	12365905	-1	ZNF442	79973	105.809	2.60786	1.02316	2.54883	0.0108086	0.0933878
ENSG00000174953	DEAH-box helicase 36 [Source:HGNC Symbol;Acc:HGNC:14410]	3	154272546	154324487	-1	DHX36	170506	7701.43	0.552149	0.216656	2.54851	0.0108185	0.0934234
ENSG00000036530	cytochrome P450 family 46 subfamily A member 1 [Source:HGNC Symbol;Acc:HGNC:2641]	14	99684298	99727301	1	CYP46A1	10858	18.2649	3.5757	1.40399	2.54681	0.0108712	0.0937788
ENSG00000179010	Morf4 family associated protein 1 [Source:HGNC Symbol;Acc:HGNC:24549]	4	6640091	6642745	1	MRFAP1	93621	27184.4	-0.787771	0.309303	-2.54693	0.0108677	0.0937788
ENSG00000114353	G protein subunit alpha i2 [Source:HGNC Symbol;Acc:HGNC:4385]	3	50226292	50259362	1	GNAI2	2771	6750.86	-1.56372	0.614044	-2.54659	0.0108781	0.0937877
ENSG00000169306	interleukin 1 receptor accessory protein like 1 [Source:HGNC Symbol;Acc:HGNC:5996]	X	28587446	29956718	1	IL1RAPL1	11141	33.4258	-4.06338	1.5958	-2.5463	0.0108871	0.0938158
ENSG00000004700	RecQ like helicase [Source:HGNC Symbol;Acc:HGNC:9948]	12	21468910	21501669	-1	RECQL	5965	3474.28	-0.914545	0.359498	-2.54395	0.0109607	0.0943999
ENSG00000152284	transcription factor 7 like 1 [Source:HGNC Symbol;Acc:HGNC:11640]	2	85133392	85310387	1	TCF7L1	83439	486.426	-2.92427	1.14972	-2.54346	0.0109759	0.0944711
ENSG00000180855	zinc finger protein 443 [Source:HGNC Symbol;Acc:HGNC:20878]	19	12429706	12441021	-1	ZNF443	10224	500.035	1.06957	0.420543	2.54331	0.0109807	0.0944711
ENSG00000163431	leiomodin 1 [Source:HGNC Symbol;Acc:HGNC:6647]	1	201896456	201946588	-1	LMOD1	25802	52.7999	-2.68735	1.05759	-2.54101	0.0110533	0.0950451
ENSG00000077279	doublecortin [Source:HGNC Symbol;Acc:HGNC:2714]	X	111293779	111412429	-1	DCX	1641	8011.28	3.12748	1.23178	2.539	0.0111169	0.0954669
ENSG00000087008	acyl-CoA oxidase 3, pristanoyl [Source:HGNC Symbol;Acc:HGNC:121]	4	8366282	8440723	-1	ACOX3	8310	785.924	-1.24554	0.490614	-2.53874	0.0111251	0.0954669
ENSG00000166924	neuronal tyrosine phosphorylated phosphoinositide-3-kinase adaptor 1 [Source:HGNC Symbol;Acc:HGNC:22009]	7	100483927	100494802	1	NYAP1	222950	972.889	1.6234	0.639457	2.53872	0.0111259	0.0954669
ENSG00000204278	transmembrane protein 235 [Source:HGNC Symbol;Acc:HGNC:27563]	17	78231310	78240987	1	TMEM235	283999	5.29207	5.09541	2.00687	2.53899	0.0111174	0.0954669
ENSG00000188523	cilia and flagella associated protein 77 [Source:HGNC Symbol;Acc:HGNC:33776]	9	132410043	132573319	1	CFAP77	389799	12.7491	4.42531	1.7436	2.53803	0.0111477	0.0955529
ENSG00000198915	RasGEF domain family member 1A [Source:HGNC Symbol;Acc:HGNC:24246]	10	43194535	43267065	-1	RASGEF1A	221002	13.5665	6.4455	2.53955	2.53805	0.0111472	0.0955529
ENSG00000166839	ankyrin repeat and death domain containing 1A [Source:HGNC Symbol;Acc:HGNC:28002]	15	64911902	64958691	1	ANKDD1A	348094	1014.48	1.07	0.421678	2.53747	0.0111655	0.0956549
ENSG00000124092	CCCTC-binding factor like [Source:HGNC Symbol;Acc:HGNC:16234]	20	57495966	57525652	-1	CTCFL	140690	276.969	7.03859	2.77414	2.53722	0.0111738	0.0956747
ENSG00000198382	UV radiation resistance associated [Source:HGNC Symbol;Acc:HGNC:12640]	11	75815210	76144232	1	UVRAG	7405	1396.79	0.847163	0.334035	2.53616	0.0112077	0.0959145
ENSG00000171314	phosphoglycerate mutase 1 [Source:HGNC Symbol;Acc:HGNC:8888]	10	97426191	97433444	1	PGAM1	5223	21033.4	-1.216	0.479741	-2.53469	0.0112546	0.0962649
ENSG00000116985	bone morphogenetic protein 8b [Source:HGNC Symbol;Acc:HGNC:1075]	1	39757182	39788865	-1	BMP8B	656	657.074	3.11076	1.22757	2.53409	0.0112741	0.0963295
ENSG00000183807	family with sequence similarity 162 member B [Source:HGNC Symbol;Acc:HGNC:21549]	6	116752197	116765719	-1	FAM162B	221303	557.462	5.30394	2.09291	2.53425	0.011269	0.0963295
ENSG00000164024	methionyl aminopeptidase 1 [Source:HGNC Symbol;Acc:HGNC:15789]	4	98995659	99062809	1	METAP1	23173	5190.63	-0.600693	0.237126	-2.53322	0.0113019	0.0965169
ENSG00000187068	chromosome 3 open reading frame 70 [Source:HGNC Symbol;Acc:HGNC:33731]	3	185076838	185153060	-1	C3orf70	285382	200.016	4.31703	1.70437	2.53291	0.0113119	0.0965509
ENSG00000183840	G protein-coupled receptor 39 [Source:HGNC Symbol;Acc:HGNC:4496]	2	132416805	132646582	1	GPR39	2863	142.521	-5.70403	2.25258	-2.53222	0.0113342	0.0966905
ENSG00000131951	leucine rich repeat containing 9 [Source:HGNC Symbol;Acc:HGNC:19848]	14	59919713	60063559	1	LRRC9	341883	17.0001	5.99762	2.3691	2.53161	0.0113541	0.0968093
ENSG00000164144	ADP ribosylation factor interacting protein 1 [Source:HGNC Symbol;Acc:HGNC:21496]	4	152779937	152918463	1	ARFIP1	27236	2342.77	-0.487986	0.192812	-2.53089	0.0113772	0.0969552
ENSG00000165118	chromosome 9 open reading frame 64 [Source:HGNC Symbol;Acc:HGNC:28144]	9	83938311	83956986	-1	C9orf64	84267	833.433	5.42649	2.14431	2.53065	0.0113851	0.0969708
ENSG00000149575	sodium voltage-gated channel beta subunit 2 [Source:HGNC Symbol;Acc:HGNC:10589]	11	118162806	118176639	-1	SCN2B	6327	25.5882	4.98218	1.96896	2.53036	0.0113946	0.0970007
ENSG00000006459	lysine demethylase 7A [Source:HGNC Symbol;Acc:HGNC:22224]	7	140084746	140176983	-1	KDM7A	80853	2423.96	1.54138	0.609381	2.52942	0.011425	0.0971064
ENSG00000021488	solute carrier family 7 member 9 [Source:HGNC Symbol;Acc:HGNC:11067]	19	32830509	32869767	-1	SLC7A9	11136	13.1744	2.68979	1.06325	2.52978	0.0114134	0.0971064
ENSG00000110514	MAP kinase activating death domain [Source:HGNC Symbol;Acc:HGNC:6766]	11	47269161	47330031	1	MADD	8567	7253.3	0.888119	0.351095	2.52957	0.0114202	0.0971064
ENSG00000140009	estrogen receptor 2 [Source:HGNC Symbol;Acc:HGNC:3468]	14	64084232	64338112	-1	ESR2	2100	107.538	1.12617	0.445409	2.52841	0.0114582	0.0972353
ENSG00000164176	EGF like repeats and discoidin domains 3 [Source:HGNC Symbol;Acc:HGNC:3173]	5	83940554	84384880	-1	EDIL3	10085	1939.1	-7.08333	2.80146	-2.52845	0.0114569	0.0972353
ENSG00000183091	nebulin [Source:HGNC Symbol;Acc:HGNC:7720]	2	151485336	151734487	-1	NEB	4703	28.5836	2.19019	0.866134	2.5287	0.0114485	0.0972353
ENSG00000011426	anillin actin binding protein [Source:HGNC Symbol;Acc:HGNC:14082]	7	36389821	36453791	1	ANLN	54443	7996.86	-1.44669	0.572264	-2.52801	0.0114712	0.0972681
ENSG00000204291	collagen type XV alpha 1 chain [Source:HGNC Symbol;Acc:HGNC:2192]	9	98943179	99070792	1	COL15A1	1306	26.6382	-5.40242	2.1371	-2.52792	0.0114741	0.0972681
ENSG00000126790	trans-L-3-hydroxyproline dehydratase [Source:HGNC Symbol;Acc:HGNC:20488]	14	59460363	59484408	-1	L3HYPDH	112849	365.205	-1.27346	0.503831	-2.52754	0.0114864	0.0973216
ENSG00000140600	SH3 domain containing GRB2 like 3, endophilin A3 [Source:HGNC Symbol;Acc:HGNC:10832]	15	83447228	83618743	1	SH3GL3	6457	348.895	6.26754	2.48048	2.52674	0.0115127	0.0974937
ENSG00000260729	novel protein	15	72284727	72375981	-1	AC009690.1		206.72	2.80632	1.11109	2.52573	0.0115457	0.0977218
ENSG00000250479	coiled-coil-helix-coiled-coil-helix domain containing 10 [Source:HGNC Symbol;Acc:HGNC:15559]	22	23765834	23767972	-1	CHCHD10	400916	2032.93	2.82851	1.12072	2.52383	0.0116084	0.0982014
ENSG00000176387	hydroxysteroid 11-beta dehydrogenase 2 [Source:HGNC Symbol;Acc:HGNC:5209]	16	67430652	67437553	1	HSD11B2	3291	302.936	2.74755	1.08891	2.5232	0.0116293	0.0983265
ENSG00000176383	UDP-GlcNAc:betaGal beta-1,3-N-acetylglucosaminyltransferase 4 [Source:HGNC Symbol;Acc:HGNC:15683]	12	122203681	122208952	1	B3GNT4	79369	353.144	2.28183	0.90445	2.52289	0.0116394	0.0983604
ENSG00000112599	guanylate cyclase activator 1B [Source:HGNC Symbol;Acc:HGNC:4679]	6	42183284	42194956	-1	GUCA1B	2979	139.856	2.13786	0.847694	2.52198	0.0116698	0.0985447
ENSG00000173930	solute carrier organic anion transporter family member 4C1 [Source:HGNC Symbol;Acc:HGNC:23612]	5	102233986	102296284	-1	SLCO4C1	353189	31.8048	6.18137	2.45111	2.52187	0.0116734	0.0985447
ENSG00000143994	abhydrolase domain containing 1 [Source:HGNC Symbol;Acc:HGNC:17553]	2	27123789	27130812	1	ABHD1	84696	23.3064	2.97838	1.18111	2.52167	0.0116798	0.0985479
ENSG00000166598	heat shock protein 90 beta family member 1 [Source:HGNC Symbol;Acc:HGNC:12028]	12	103930107	103953931	1	HSP90B1	7184	52387	-1.15032	0.456369	-2.52059	0.0117157	0.0987992
ENSG00000102144	phosphoglycerate kinase 1 [Source:HGNC Symbol;Acc:HGNC:8896]	X	77910739	78129295	1	PGK1	5230	26339.1	-1.16872	0.463814	-2.51979	0.0117424	0.0989098
ENSG00000136244	interleukin 6 [Source:HGNC Symbol;Acc:HGNC:6018]	7	22725884	22732002	1	IL6	3569	11.2042	-8.64647	3.43162	-2.51965	0.0117472	0.0989098
ENSG00000140320	bromo adjacent homology domain containing 1 [Source:HGNC Symbol;Acc:HGNC:29153]	15	40439721	40468236	1	BAHD1	22893	4487.94	0.652759	0.259044	2.51988	0.0117396	0.0989098
ENSG00000155761	sperm associated antigen 17 [Source:HGNC Symbol;Acc:HGNC:26620]	1	117953590	118185228	-1	SPAG17	200162	4.68064	4.89552	1.94354	2.51886	0.0117734	0.099079
ENSG00000100852	Rho GTPase activating protein 5 [Source:HGNC Symbol;Acc:HGNC:675]	14	32076114	32159728	1	ARHGAP5	394	4578.57	-0.97018	0.385258	-2.51826	0.0117937	0.0991982
ENSG00000151690	major facilitator superfamily domain containing 6 [Source:HGNC Symbol;Acc:HGNC:24711]	2	190408355	190509205	1	MFSD6	54842	1617.35	1.74007	0.691261	2.51724	0.0118277	0.0994326
ENSG00000174417	thyrotropin releasing hormone receptor [Source:HGNC Symbol;Acc:HGNC:12299]	8	109086585	109121565	1	TRHR	7201	6.24545	5.32611	2.11622	2.51681	0.0118424	0.0995044
ENSG00000142675	connector enhancer of kinase suppressor of Ras 1 [Source:HGNC Symbol;Acc:HGNC:19700]	1	26177484	26189884	1	CNKSR1	10256	193.513	2.61115	1.038	2.51556	0.0118844	0.0998056
ENSG00000156299	TIAM Rac1 associated GEF 1 [Source:HGNC Symbol;Acc:HGNC:11805]	21	31118416	31559977	-1	TIAM1	7074	4958.53	0.996331	0.3964	2.51345	0.0119557	0.100352
ENSG00000011422	plasminogen activator, urokinase receptor [Source:HGNC Symbol;Acc:HGNC:9053]	19	43646095	43670547	-1	PLAUR	5329	682.546	-2.24585	0.894049	-2.512	0.0120048	0.100556
ENSG00000129152	myogenic differentiation 1 [Source:HGNC Symbol;Acc:HGNC:7611]	11	17719571	17722136	1	MYOD1	4654	8.84414	5.82556	2.31887	2.51224	0.0119968	0.100556
ENSG00000134138	Meis homeobox 2 [Source:HGNC Symbol;Acc:HGNC:7001]	15	36889204	37101299	-1	MEIS2	4212	11320.9	2.14095	0.852247	2.51212	0.0120008	0.100556
ENSG00000185615	protein disulfide isomerase family A member 2 [Source:HGNC Symbol;Acc:HGNC:14180]	16	283164	287215	1	PDIA2	64714	590.176	3.03996	1.21014	2.51207	0.0120026	0.100556
ENSG00000003400	caspase 10 [Source:HGNC Symbol;Acc:HGNC:1500]	2	201182898	201229406	1	CASP10	843	16.4724	-4.47812	1.78291	-2.51168	0.0120157	0.100595
ENSG00000065665	SEC61 translocon subunit alpha 2 [Source:HGNC Symbol;Acc:HGNC:17702]	10	12129637	12169961	1	SEC61A2	55176	1472.21	0.932831	0.371424	2.5115	0.0120219	0.100595
ENSG00000164972	chromosome 9 open reading frame 24 [Source:HGNC Symbol;Acc:HGNC:19919]	9	34379019	34397810	-1	C9orf24	84688	41.2499	2.60824	1.0386	2.51131	0.0120284	0.100597
ENSG00000261371	platelet and endothelial cell adhesion molecule 1 [Source:HGNC Symbol;Acc:HGNC:8823]	17	64319415	64413776	-1	PECAM1	5175	3.61311	-5.26435	2.09694	-2.51049	0.0120564	0.10078
ENSG00000106852	LIM homeobox 6 [Source:HGNC Symbol;Acc:HGNC:21735]	9	122202577	122229626	-1	LHX6	26468	240.304	4.76424	1.89812	2.50997	0.0120741	0.100875
ENSG00000170396	zinc finger protein 804A [Source:HGNC Symbol;Acc:HGNC:21711]	2	184598529	184939492	1	ZNF804A	91752	4119.43	2.13202	0.849712	2.50911	0.0121037	0.10107
ENSG00000283599	chromosome X open reading frame 49-like [Source:NCBI gene (formerly Entrezgene);Acc:101059915]	X	71667542	71671524	1	BX276092.9	101059915	200.267	7.93443	3.16496	2.50696	0.0121775	0.101634
ENSG00000175785	proline rich membrane anchor 1 [Source:HGNC Symbol;Acc:HGNC:18319]	14	93718298	93788485	-1	PRIMA1	145270	1491.04	2.61784	1.04433	2.50671	0.0121859	0.101652
ENSG00000089847	ankyrin repeat domain 24 [Source:HGNC Symbol;Acc:HGNC:29424]	19	4183354	4224814	1	ANKRD24	170961	101.848	2.79673	1.11601	2.50601	0.0122102	0.101802
ENSG00000114861	forkhead box P1 [Source:HGNC Symbol;Acc:HGNC:3823]	3	70954708	71583989	-1	FOXP1	27086	2967.74	-0.995637	0.397452	-2.50505	0.0122434	0.101986
ENSG00000132972	ring finger protein 17 [Source:HGNC Symbol;Acc:HGNC:10060]	13	24764169	24879921	1	RNF17	56163	31.4903	7.66257	3.05935	2.50464	0.0122575	0.101986
ENSG00000167077	meiotic double-stranded break formation protein 1 [Source:HGNC Symbol;Acc:HGNC:28613]	22	41699503	41799456	1	MEI1	150365	12.8003	5.07224	2.02503	2.50477	0.0122532	0.101986
ENSG00000172318	beta-1,3-galactosyltransferase 1 [Source:HGNC Symbol;Acc:HGNC:916]	2	167868948	167874041	1	B3GALT1	8708	647.676	2.30239	0.919231	2.5047	0.0122556	0.101986
ENSG00000069275	nuclear casein kinase and cyclin dependent kinase substrate 1 [Source:HGNC Symbol;Acc:HGNC:29923]	1	205712822	205750182	-1	NUCKS1	64710	53601.8	-0.689133	0.275233	-2.50382	0.0122862	0.102102
ENSG00000105063	protein phosphatase 6 regulatory subunit 1 [Source:HGNC Symbol;Acc:HGNC:29195]	19	55229779	55259017	-1	PPP6R1	22870	8109.33	-0.938438	0.374777	-2.50399	0.0122801	0.102102
ENSG00000173302	G protein-coupled receptor 148 [Source:HGNC Symbol;Acc:HGNC:23623]	2	130729070	130730336	1	GPR148	344561	4.98332	4.99255	1.99407	2.5037	0.0122903	0.102102
ENSG00000285444	novel transcript	13	51763951	51845159	-1	AL162377.3		173.03	6.25621	2.50019	2.5023	0.0123391	0.102454
ENSG00000164187	LMBR1 domain containing 2 [Source:HGNC Symbol;Acc:HGNC:25287]	5	36098407	36151887	-1	LMBRD2	92255	2071.73	1.26673	0.50649	2.501	0.0123842	0.102776
ENSG00000115216	nuclear receptor binding protein 1 [Source:HGNC Symbol;Acc:HGNC:7993]	2	27427790	27442259	1	NRBP1	29959	4690.25	-0.832649	0.333173	-2.49915	0.0124492	0.103104
ENSG00000162992	neuronal differentiation 1 [Source:HGNC Symbol;Acc:HGNC:7762]	2	181673088	181680547	-1	NEUROD1	4760	683.616	6.05557	2.423	2.4992	0.0124473	0.103104
ENSG00000254706	novel protein	1	162365407	162383531	1	AL512785.2		18.0281	4.45416	1.78203	2.49949	0.0124372	0.103104
ENSG00000256762	saitohin [Source:HGNC Symbol;Acc:HGNC:18839]	17	45999250	45999694	1	STH	246744	5.44108	5.12895	2.05216	2.49929	0.0124444	0.103104
ENSG00000048540	LIM domain only 3 [Source:HGNC Symbol;Acc:HGNC:6643]	12	16548372	16610594	-1	LMO3	55885	431.276	4.0525	1.62241	2.49782	0.0124958	0.103403
ENSG00000100321	synaptogyrin 1 [Source:HGNC Symbol;Acc:HGNC:11498]	22	39349925	39385575	1	SYNGR1	9145	3872.35	1.62769	0.651658	2.49776	0.012498	0.103403
ENSG00000187583	pleckstrin homology domain containing N1 [Source:HGNC Symbol;Acc:HGNC:25284]	1	966482	975865	1	PLEKHN1	84069	34.5703	3.78177	1.51439	2.49722	0.0125171	0.103508
ENSG00000157445	calcium voltage-gated channel auxiliary subunit alpha2delta 3 [Source:HGNC Symbol;Acc:HGNC:15460]	3	54122547	55074557	1	CACNA2D3	55799	569.18	5.03811	2.01835	2.49616	0.0125547	0.103727
ENSG00000196456	zinc finger protein 775 [Source:HGNC Symbol;Acc:HGNC:28501]	7	150368790	150398630	1	ZNF775	285971	1089.43	0.834856	0.334463	2.49611	0.0125565	0.103727
ENSG00000165323	FAT atypical cadherin 3 [Source:HGNC Symbol;Acc:HGNC:23112]	11	92224818	92896473	1	FAT3	120114	771.302	4.19933	1.68351	2.49439	0.0126174	0.104147
ENSG00000174498	immunoglobulin superfamily DCC subclass member 3 [Source:HGNC Symbol;Acc:HGNC:9700]	15	65327127	65378002	-1	IGDCC3	9543	1688.58	3.12104	1.25126	2.49431	0.0126202	0.104147
ENSG00000067191	calcium voltage-gated channel auxiliary subunit beta 1 [Source:HGNC Symbol;Acc:HGNC:1401]	17	39173453	39197703	-1	CACNB1	782	1767.49	1.03824	0.416308	2.49392	0.0126343	0.104192
ENSG00000188643	S100 calcium binding protein A16 [Source:HGNC Symbol;Acc:HGNC:20441]	1	153606886	153613145	-1	S100A16	140576	1146.81	-6.0777	2.43713	-2.4938	0.0126385	0.104192
ENSG00000197905	TEA domain transcription factor 4 [Source:HGNC Symbol;Acc:HGNC:11717]	12	2959330	3040676	1	TEAD4	7004	1307.84	-1.67236	0.67083	-2.49297	0.012668	0.104382
ENSG00000236609	zinc finger protein 853 [Source:HGNC Symbol;Acc:HGNC:21767]	7	6615610	6624290	1	ZNF853	54753	2488.39	1.95592	0.784637	2.49277	0.012675	0.104387
ENSG00000148734	neuropeptide FF receptor 1 [Source:HGNC Symbol;Acc:HGNC:17425]	10	70247329	70284004	-1	NPFFR1	64106	6.91654	5.47228	2.19564	2.49234	0.0126903	0.10446
ENSG00000118898	periplakin [Source:HGNC Symbol;Acc:HGNC:9273]	16	4882507	4960741	-1	PPL	5493	447.696	3.30132	1.32532	2.49095	0.0127401	0.104816
ENSG00000168497	caveolae associated protein 2 [Source:HGNC Symbol;Acc:HGNC:10690]	2	191834310	191847088	-1	CAVIN2	8436	78.945	-6.82528	2.74031	-2.4907	0.0127492	0.104838
ENSG00000151233	glucoside xylosyltransferase 1 [Source:HGNC Symbol;Acc:HGNC:27482]	12	42081845	42144874	-1	GXYLT1	283464	2726.24	-1.24763	0.501235	-2.48912	0.012806	0.105251
ENSG00000154040	calcium binding tyrosine phosphorylation regulated [Source:HGNC Symbol;Acc:HGNC:15569]	18	24138987	24161600	1	CABYR	26256	489.039	1.80073	0.723583	2.48863	0.0128237	0.105343
ENSG00000188112	chromosome 6 open reading frame 132 [Source:HGNC Symbol;Acc:HGNC:21288]	6	42101119	42142620	-1	C6orf132	647024	13.8146	6.47301	2.60127	2.4884	0.0128319	0.105357
ENSG00000107742	SPARC (osteonectin), cwcv and kazal like domains proteoglycan 2 [Source:HGNC Symbol;Acc:HGNC:13564]	10	72059034	72089032	-1	SPOCK2	9806	327.702	2.93715	1.18059	2.48786	0.0128515	0.105411
ENSG00000256537	small integral membrane protein 10 like 1 [Source:HGNC Symbol;Acc:HGNC:49847]	12	11171194	11176016	1	SMIM10L1	100129361	2519.95	-0.840195	0.337706	-2.48795	0.0128483	0.105411
ENSG00000126858	ras homolog family member T1 [Source:HGNC Symbol;Acc:HGNC:21168]	17	32142454	32253374	1	RHOT1	55288	3089.3	0.77654	0.31229	2.4866	0.0128971	0.10572
ENSG00000189056	reelin [Source:HGNC Symbol;Acc:HGNC:9957]	7	103471381	103989658	-1	RELN	5649	9984.8	4.63208	1.86293	2.48645	0.0129023	0.10572
ENSG00000067704	isoleucyl-tRNA synthetase 2, mitochondrial [Source:HGNC Symbol;Acc:HGNC:29685]	1	220094132	220148041	1	IARS2	55699	12163.7	-0.729871	0.293655	-2.48547	0.012938	0.105959
ENSG00000139364	transmembrane protein 132B [Source:HGNC Symbol;Acc:HGNC:29397]	12	125186836	125662377	1	TMEM132B	114795	22.5481	-3.69549	1.48702	-2.48516	0.0129494	0.105999
ENSG00000111181	solute carrier family 6 member 12 [Source:HGNC Symbol;Acc:HGNC:11045]	12	190077	214570	-1	SLC6A12	6539	41.505	3.53349	1.42205	2.48479	0.012963	0.106056
ENSG00000101608	myosin light chain 12A [Source:HGNC Symbol;Acc:HGNC:16701]	18	3247481	3256236	1	MYL12A	10627	3656.12	-1.51945	0.612358	-2.48131	0.01309	0.106772
ENSG00000107864	cytoplasmic polyadenylation element binding protein 3 [Source:HGNC Symbol;Acc:HGNC:21746]	10	92046692	92291078	-1	CPEB3	22849	472.33	1.21175	0.488349	2.48132	0.0130897	0.106772
ENSG00000112210	RAB23, member RAS oncogene family [Source:HGNC Symbol;Acc:HGNC:14263]	6	57186992	57222307	-1	RAB23	51715	1671.84	-0.926692	0.373373	-2.48195	0.0130667	0.106772
ENSG00000131400	napsin A aspartic peptidase [Source:HGNC Symbol;Acc:HGNC:13395]	19	50358477	50365830	-1	NAPSA	9476	18.0742	3.46681	1.39686	2.48185	0.0130701	0.106772
ENSG00000137693	Yes1 associated transcriptional regulator [Source:HGNC Symbol;Acc:HGNC:16262]	11	102110447	102233424	1	YAP1	10413	708.875	-5.41808	2.18321	-2.4817	0.0130757	0.106772
ENSG00000151612	zinc finger protein 827 [Source:HGNC Symbol;Acc:HGNC:27193]	4	145757627	145938823	-1	ZNF827	152485	3183.95	-0.712091	0.286968	-2.48143	0.0130856	0.106772
ENSG00000130234	angiotensin I converting enzyme 2 [Source:HGNC Symbol;Acc:HGNC:13557]	X	15494566	15607236	-1	ACE2	59272	4.67025	4.90979	1.97903	2.4809	0.0131049	0.106786
ENSG00000140564	furin, paired basic amino acid cleaving enzyme [Source:HGNC Symbol;Acc:HGNC:8568]	15	90868588	90883564	1	FURIN	5045	2350.9	-1.37456	0.55402	-2.48107	0.013099	0.106786
ENSG00000082153	basic leucine zipper and W2 domains 1 [Source:HGNC Symbol;Acc:HGNC:18380]	2	200810594	200827338	1	BZW1	9689	17174.6	-0.958862	0.386616	-2.48014	0.0131331	0.1068
ENSG00000112033	peroxisome proliferator activated receptor delta [Source:HGNC Symbol;Acc:HGNC:9235]	6	35342558	35428191	1	PPARD	5467	2306.92	-1.44064	0.580863	-2.48018	0.0131317	0.1068
ENSG00000181378	cilia and flagella associated protein 65 [Source:HGNC Symbol;Acc:HGNC:25325]	2	219002846	219041527	-1	CFAP65	255101	50.0229	3.2482	1.30963	2.48025	0.0131292	0.1068
ENSG00000183696	uridine phosphorylase 1 [Source:HGNC Symbol;Acc:HGNC:12576]	7	48088628	48108736	1	UPP1	7378	219.4	3.9826	1.60577	2.48018	0.0131316	0.1068
ENSG00000174013	F-box protein 45 [Source:HGNC Symbol;Acc:HGNC:29148]	3	196568611	196589059	1	FBXO45	200933	4602.62	1.0139	0.408935	2.47936	0.0131619	0.106981
ENSG00000066322	ELOVL fatty acid elongase 1 [Source:HGNC Symbol;Acc:HGNC:14418]	1	43363398	43368074	-1	ELOVL1	64834	1759.01	-1.72539	0.696569	-2.47698	0.0132498	0.10753
ENSG00000151116	UEV and lactate/malate dehyrogenase domains [Source:HGNC Symbol;Acc:HGNC:30866]	11	18529609	18588747	-1	UEVLD	55293	695.742	-1.11408	0.449807	-2.47679	0.0132568	0.10753
ENSG00000185896	lysosomal associated membrane protein 1 [Source:HGNC Symbol;Acc:HGNC:6499]	13	113297239	113323672	1	LAMP1	3916	9386.28	-1.01394	0.409372	-2.47682	0.013256	0.10753
ENSG00000198062	POTE ankyrin domain family member H [Source:HGNC Symbol;Acc:HGNC:133]	22	15690026	15721631	1	POTEH	23784	36.7048	7.88143	3.18212	2.47679	0.0132571	0.10753
ENSG00000267909	coiled-coil domain containing 177 [Source:HGNC Symbol;Acc:HGNC:23243]	14	69569799	69574871	-1	CCDC177	56936	541.588	3.92273	1.58389	2.47664	0.0132626	0.10753
ENSG00000141194	olfactory receptor family 4 subfamily D member 1 [Source:HGNC Symbol;Acc:HGNC:8293]	17	58148449	58159555	1	OR4D1	26689	9.04335	5.85275	2.36485	2.47489	0.0133276	0.108002
ENSG00000112357	peroxisomal biogenesis factor 7 [Source:HGNC Symbol;Acc:HGNC:8860]	6	136822564	136913934	1	PEX7	5191	512.171	0.904296	0.365511	2.47406	0.0133587	0.1082
ENSG00000054967	RELT TNF receptor [Source:HGNC Symbol;Acc:HGNC:13764]	11	73376399	73397474	1	RELT	84957	992.945	0.924498	0.373718	2.47379	0.0133689	0.108229
[truncated: 18,298 more rows]
