# Supplementary material for: Neuronal differentiation of neuroblastoma cell lines for neurological disease modeling
Source: iScience. 2026 Jun 18;29(7):116469. doi: 10.1016/j.isci.2026.116469 (PMC13312023; doi:10.1016/j.isci.2026.116469)
Supplement: Table S7. Gesa_go_A_B_analysis, related to — Figure 2 [file mmc8.xlsx]

## Sheet: Table S7
ID	Description	setSize	enrichmentScore	p.adjust	core_enrichment
GO:0098984	neuron to neuron synapse	362	0.614674	8.55e-09	ADGRA1/SHISA6/SLC8A3/CACNG8/NLGN4Y/P2RY1/PRKCG/ADCY8/GRIA2/GRIN1/NRCAM/IQSEC3/SHANK1/CACNG7/DLGAP3/GSG1L/CACNG2/P2RX3/SHANK2/SYT7/ADGRB1/SYN1/GRM7/MAPK8IP2/SH3GL3/SHISA9/PLPPR4/ATP1A3/PTPRT/CALB1/GRIK3/ATP2B2/C1QL3/PAK3/SYN3/GRIP2/SLITRK1/SLC8A2/PSD/SHISA7/CALCA/BSN/RNF112/GRIN2A/GRM5/CACNG3/SORCS3/GNG3/CACNG5/GRID1/CLSTN2/GRID2IP/RGS9/INSYN1/RGS7BP/MAL2/GRM3/ADORA2A/NOS1/RTN1/CACNG4/CAMK2A/ATP1B…
GO:0043025	neuronal cell body	482	0.581502	8.55e-09	PCSK2/TH/SLC8A3/DRD2/ASTN1/OPRM1/SST/CRH/KCNA2/ADCY8/PSD2/SYT5/GRIA2/SLC6A3/STMN2/SYT4/CHRNA4/SEZ6L/SNCB/CNTN2/HPCA/NGB/GFRA1/CPLX2/RIC3/CACNG7/SPTBN4/SEZ6/UNC5A/ASIC2/SHANK2/TTBK1/CYGB/MAPK8IP2/CACNA1F/KCNC2/SLC6A2/ATP1A3/BRINP3/KCNC1/TNFRSF1B/CPLX1/RAP1GAP/KCNN1/CALB1/TBX21/GRIK3/KCNC3/ATP2B2/GRIP2/ADCYAP1/DNER/CD200/KCNQ1/INHA/GABRD/SLC8A2/CALCA/CD40/KCNB1/PCSK1/KCNC4/RNF112/GHRH/KCNN2/GLRA1/P…
GO:0014069	postsynaptic density	315	0.607812	1.28649e-08	ADGRA1/SHISA6/SLC8A3/CACNG8/NLGN4Y/P2RY1/PRKCG/ADCY8/GRIA2/GRIN1/NRCAM/IQSEC3/SHANK1/CACNG7/DLGAP3/GSG1L/CACNG2/SHANK2/ADGRB1/SYN1/MAPK8IP2/SH3GL3/SHISA9/PLPPR4/PTPRT/GRIK3/ATP2B2/PAK3/SYN3/GRIP2/SLITRK1/SLC8A2/PSD/SHISA7/BSN/RNF112/GRIN2A/GRM5/CACNG3/SORCS3/GNG3/CACNG5/GRID1/CLSTN2/GRID2IP/RGS9/INSYN1/RGS7BP/GRM3/NOS1/RTN1/CACNG4/CAMK2A/CTNND2/PCLO/GRIA1/NGFR/GRIK4/GRIN2B/BAALC/NEURL1/NTRK2/IGSF…
GO:0097060	synaptic membrane	387	0.588388	1.28649e-08	SHISA6/DRD2/CACNG8/KCNJ9/NLGN4Y/P2RY1/KCNA2/KCNA3/PRKCG/IGSF21/ADCY8/GRIA2/SLC6A3/CHRNA4/GRIN1/CNTN1/CNTN2/NRCAM/IQSEC3/HCN1/CHRND/SHANK1/CACNG7/GSG1L/GRM2/CACNG2/UNC13A/LHFPL4/NRXN2/CHRNB2/LRFN2/SHANK2/FAIM2/SYT7/GRM7/KCNC2/SHISA9/PLPPR4/PDE2A/RPH3A/SLC6A2/SYP/CHRNA2/KCNC1/NSG1/GABRG2/ATP2B3/PTPRT/GRIK3/SLC1A2/KCNC3/ATP2B2/DGKB/GRIP2/SLITRK1/GABRD/SHISA7/KCNB1/GABBR2/LRRTM4/KCNC4/SNAP91/GLRA1/GR…
GO:0032279	asymmetric synapse	331	0.607104	1.63515e-08	ADGRA1/SHISA6/SLC8A3/CACNG8/NLGN4Y/P2RY1/PRKCG/ADCY8/GRIA2/GRIN1/NRCAM/IQSEC3/SHANK1/CACNG7/DLGAP3/GSG1L/CACNG2/SHANK2/ADGRB1/SYN1/GRM7/MAPK8IP2/SH3GL3/SHISA9/PLPPR4/PTPRT/GRIK3/ATP2B2/PAK3/SYN3/GRIP2/SLITRK1/SLC8A2/PSD/SHISA7/BSN/RNF112/GRIN2A/GRM5/CACNG3/SORCS3/GNG3/CACNG5/GRID1/CLSTN2/GRID2IP/RGS9/INSYN1/RGS7BP/GRM3/ADORA2A/NOS1/RTN1/CACNG4/CAMK2A/CTNND2/PCLO/GRIA1/NGFR/GRIK4/GRIN2B/BAALC/NEUR…
GO:0045211	postsynaptic membrane	271	0.617093	3.62979e-08	SHISA6/DRD2/CACNG8/NLGN4Y/P2RY1/KCNA2/KCNA3/IGSF21/GRIA2/SLC6A3/CHRNA4/GRIN1/CNTN1/CNTN2/NRCAM/IQSEC3/HCN1/CHRND/SHANK1/CACNG7/GSG1L/CACNG2/LHFPL4/CHRNB2/LRFN2/SHANK2/FAIM2/GRM7/KCNC2/SHISA9/PLPPR4/RPH3A/CHRNA2/KCNC1/NSG1/GABRG2/PTPRT/GRIK3/KCNC3/ATP2B2/DGKB/GRIP2/SLITRK1/GABRD/SHISA7/KCNB1/GABBR2/LRRTM4/KCNC4/GLRA1/GRIN2A/GRM5/CBLN1/SLC6A1/CACNG3/ANK1/SORCS3/CACNG5/CSPG5/GRID1/CLSTN2/GRID2IP/RGS…
GO:0062023	collagen-containing extracellular matrix	406	-0.408918	4.24432e-08	THBS2/SERPINF1/HRNR/CD151/GPC4/ERBIN/LOXL1/CTSC/TGFB2/EMILIN2/GREM1/CTHRC1/COL9A3/CTSS/LAMA1/WNT2/LAMC1/ECM2/ANXA11/SERPINH1/HSPG2/TGM4/TIMP1/NTN4/VWF/ASPN/NID2/ANG/FGA/COL21A1/AHSG/SPARC/FBN2/ANXA5/ADAMTS5/ADAM19/S100A6/NID1/COL20A1/POSTN/ACTA2/MMP23B/SFRP1/THSD4/HTRA1/S100A9/TNN/SERPINB8/MGP/SERPINE2/SOST/BGN/LTBP1/COL5A1/FBN1/MATN2/LOX/TNC/LTBP2/ANXA8/COL24A1/LGALS1/CSPG4/COL3A1/SERPINA3/ECM1/…
GO:0099572	postsynaptic specialization	346	0.588518	1.30388e-07	ADGRA1/SHISA6/SLC8A3/CACNG8/NLGN4Y/P2RY1/PRKCG/ADCY8/GRIA2/GRIN1/NRCAM/IQSEC3/CHRND/SHANK1/CACNG7/DLGAP3/GSG1L/CACNG2/LHFPL4/CHRNB2/SHANK2/ADGRB1/SYN1/MAPK8IP2/SH3GL3/SHISA9/PLPPR4/PTPRT/GRIK3/ATP2B2/PAK3/SYN3/GRIP2/SLITRK1/SLC8A2/PSD/SHISA7/BSN/KCNB1/RNF112/GRIN2A/GRM5/CACNG3/SORCS3/GNG3/CACNG5/GRID1/CLSTN2/GRID2IP/RGS9/INSYN1/RGS7BP/GRM3/NOS1/RTN1/CACNG4/CAMK2A/LRRTM1/CHRNA1/CTNND2/PCLO/GRIA1/N…
GO:0044306	neuron projection terminus	127	0.696733	1.67305e-07	SLC18A1/TH/SLC8A3/DRD2/KCNA2/KCNA3/PRKCG/SLC18A2/SLC6A3/GRIN1/SNCB/SLC32A1/CPLX2/UNC13A/PRKCB/NMU/KCNC2/CNGB1/KCNA6/SYP/KCNC1/CPLX1/CALB1/GRIK3/SLC1A2/CRHR2/KCNC3/SLC8A2/CALCA/BSN/PCSK1/KCNC4/GHRH/PTPRN/GCH1/TSPOAP1/CPLX3/SCGN/SLC18A3/HTR1B/SLC17A8/NTRK2/FLRT1/PENK/OPRK1/HCN3/DMD/CHRM1/SEPTIN6
GO:0043679	axon terminus	111	0.703131	5.81813e-07	SLC18A1/TH/SLC8A3/DRD2/KCNA2/KCNA3/PRKCG/SLC18A2/SLC6A3/GRIN1/SNCB/SLC32A1/CPLX2/UNC13A/PRKCB/NMU/KCNC2/CNGB1/KCNA6/SYP/KCNC1/CPLX1/CALB1/GRIK3/CRHR2/KCNC3/SLC8A2/CALCA/PCSK1/KCNC4/GHRH/PTPRN/TSPOAP1/CPLX3/SCGN/SLC18A3/HTR1B/SLC17A8/NTRK2/PENK/OPRK1/HCN3/CHRM1/SEPTIN6
GO:1902495	transmembrane transporter complex	372	0.553438	2.23623e-06	SHISA6/CACNG8/LRRC55/KCNJ6/KCNA2/KCNA3/RYR1/GRIA2/SCN4B/CHRNA4/GRIN1/HCN1/CHRND/KCNH4/CACNG1/CACNG7/CACNG2/ATP4A/KCNQ3/CHRNB2/CLCNKA/HCN4/KCNQ2/CACNA1F/KCNC2/SHISA9/CNGB1/CACNA1D/KCNA6/ATP1A3/CHRNA2/KCNS2/KCNC1/GABRG2/KCNN1/GRIK3/KCNC3/CACNA2D2/KCNQ1/KCNMB2/PLN/GABRD/DPP6/SHISA7/UNC80/TMEM249/CACNA2D3/KCNB1/SCN2B/OLFM3/CLCN1/SCN3A/KCNC4/LRRC26/SCN3B/GLRA1/ABCG5/GRIN2A/TRPC3/CACNA1B/CACNA1I/CACNG3…
GO:0034703	cation channel complex	186	0.61598	3.47503e-06	CACNG8/LRRC55/KCNJ6/KCNA2/KCNA3/RYR1/SCN4B/HCN1/KCNH4/CACNG1/CACNG7/CACNG2/KCNQ3/HCN4/KCNQ2/CACNA1F/KCNC2/CNGB1/CACNA1D/KCNA6/KCNS2/KCNC1/KCNN1/GRIK3/KCNC3/CACNA2D2/KCNQ1/KCNMB2/DPP6/UNC80/TMEM249/CACNA2D3/KCNB1/SCN2B/SCN3A/KCNC4/LRRC26/SCN3B/TRPC3/CACNA1B/CACNA1I/CACNG3/KCNV1/CACNA1E/SCN4A/HTR3A/CASQ2/CACNG4/KCNK4/TRPC6/CATSPERZ/CACNG6/ABCC8/KCNK6/DPP10/KCNJ5/GRIK4/KCND2/SCNN1G/CNGA3/CATSPERD/HC…
GO:0008021	synaptic vesicle	209	0.606261	3.47503e-06	SLC18A1/SYT6/TH/DRD2/SYT5/SLC18A2/SYT4/GRIN1/SLC32A1/LAMP5/UNC13A/SVOP/SLC35F1/RAB3C/SYT7/SYN1/KCNK9/SLC6A17/RPH3A/SYP/SYN3/SV2B/SLC35D3/BSN/HAP1/SNAP91/RNF112/GRIN2A/PTPRN2/SLC18B1/CPLX3/MAL2/SEPTIN4/SCAMP5/SLC18A3/AMPH/OTOF/SYNGR4/CTTNBP2/ABCC8/SLC17A7/GRIA1/SYNGR3/TMEM163/PPFIA2/HCRT/ICA1/SYT2/SLC17A8/SYNPR/SYT9/NGF/PENK/SLC17A6/OPRK1/LGI3/SEPTIN6/SLC5A7/CLCN4/SLC30A3/SNAP25/STON2/DOC2A/RAB3A/…
GO:0030672	synaptic vesicle membrane	123	0.664	4.21925e-06	SLC18A1/SYT6/DRD2/SYT5/SLC18A2/SYT4/SLC32A1/LAMP5/UNC13A/SVOP/SLC35F1/RAB3C/SYT7/SYN1/SLC6A17/RPH3A/SYP/SYN3/SV2B/SLC35D3/BSN/PTPRN2/SLC18B1/CPLX3/MAL2/SCAMP5/SLC18A3/AMPH/OTOF/SYNGR4/ABCC8/SLC17A7/GRIA1/SYNGR3/TMEM163/ICA1/SYT2/SLC17A8/SYNPR/SYT9/SLC17A6/OPRK1/SLC5A7/SLC30A3/DOC2A/RAB3A/DGKI/PRRT1/ATP8A1
GO:0099501	exocytic vesicle membrane	123	0.664	4.21925e-06	SLC18A1/SYT6/DRD2/SYT5/SLC18A2/SYT4/SLC32A1/LAMP5/UNC13A/SVOP/SLC35F1/RAB3C/SYT7/SYN1/SLC6A17/RPH3A/SYP/SYN3/SV2B/SLC35D3/BSN/PTPRN2/SLC18B1/CPLX3/MAL2/SCAMP5/SLC18A3/AMPH/OTOF/SYNGR4/ABCC8/SLC17A7/GRIA1/SYNGR3/TMEM163/ICA1/SYT2/SLC17A8/SYNPR/SYT9/SLC17A6/OPRK1/SLC5A7/SLC30A3/DOC2A/RAB3A/DGKI/PRRT1/ATP8A1
GO:0150034	distal axon	274	0.582211	4.21925e-06	SLC18A1/TH/SLC8A3/DRD2/RASGRF1/KCNA2/KCNA3/PRKCG/KIF21B/STMN4/SLC18A2/SLC6A3/STMN2/GRIN1/SNCB/SLC32A1/LAMP5/CDK5R2/CPLX2/UNC13A/PRKCB/SHANK2/NMU/KCNC2/CNGB1/KCNA6/SYP/KCNC1/CPLX1/MYH14/CALB1/GRIK3/CRHR2/KCNC3/SLC8A2/CALCA/HAP1/PCSK1/FGF13/KCNC4/GHRH/PTPRN/COBL/OLFM1/ATCAY/TSPOAP1/ARHGAP4/BRSK2/CPLX3/SCGN/L1CAM/GDPD5/OTX2/CRMP1/SLC18A3/LRRTM1/FSCN3/HTR1B/NECTIN1/MAPT/NGFR/SLC17A8/NTRK2/PENK/OPRK1/…
GO:0034702	monoatomic ion channel complex	289	0.56612	4.21925e-06	SHISA6/CACNG8/LRRC55/KCNJ6/KCNA2/KCNA3/RYR1/GRIA2/SCN4B/CHRNA4/GRIN1/HCN1/CHRND/KCNH4/CACNG1/CACNG7/CACNG2/KCNQ3/CHRNB2/CLCNKA/HCN4/KCNQ2/CACNA1F/KCNC2/SHISA9/CNGB1/CACNA1D/KCNA6/CHRNA2/KCNS2/KCNC1/GABRG2/KCNN1/GRIK3/KCNC3/CACNA2D2/KCNQ1/KCNMB2/GABRD/DPP6/SHISA7/UNC80/TMEM249/CACNA2D3/KCNB1/SCN2B/OLFM3/CLCN1/SCN3A/KCNC4/LRRC26/SCN3B/GLRA1/GRIN2A/TRPC3/CACNA1B/CACNA1I/CACNG3/CACNG5/KCNV1/VWC2L/CAC…
GO:0005788	endoplasmic reticulum lumen	308	-0.420017	4.21925e-06	CRTAP/LAMB2/MYDGF/PROC/COL28A1/CALU/WNT5B/WFS1/SUMF1/P4HB/HSP90B1/HSPA5/PROZ/APOA1/CALR/COL17A1/CKAP4/RCN1/ERAP1/LRPAP1/VCAN/COL4A1/COL27A1/ADAMTSL1/DMP1/H6PD/CTSC/ARSI/COL9A3/APOL1/MSLN/LAMC1/P4HA2/SERPINH1/OS9/BDNF/COLGALT2/TIMP1/FUCA2/IGFBP4/CSF1/ENAM/P4HA3/PCSK9/P4HA1/PLAUR/FGA/CST3/RDH5/SERPINA10/COL21A1/AHSG/MXRA8/ADAMTS5/TOR4A/COL20A1/PDGFD/ERP27/QSOX1/FSTL1/GIP/LTBP1/COL5A1/FBN1/TNC/IGFBP…
GO:1990351	transporter complex	399	0.542839	4.21925e-06	SHISA6/CACNG8/LRRC55/KCNJ6/KCNA2/KCNA3/RYR1/GRIA2/SCN4B/CHRNA4/GRIN1/HCN1/CHRND/KCNH4/CACNG1/CACNG7/CACNG2/ATP4A/KCNQ3/CHRNB2/CLCNKA/HCN4/KCNQ2/CACNA1F/KCNC2/SHISA9/CNGB1/CACNA1D/KCNA6/ATP1A3/CHRNA2/KCNS2/KCNC1/GABRG2/KCNN1/GRIK3/KCNC3/CACNA2D2/KCNQ1/KCNMB2/PLN/GABRD/DPP6/SHISA7/UNC80/TMEM249/CACNA2D3/KCNB1/SCN2B/OLFM3/CLCN1/SCN3A/KCNC4/LRRC26/SCN3B/GLRA1/ABCG5/GRIN2A/TRPC3/CACNA1B/CACNA1I/CACNG3…
GO:0043204	perikaryon	145	0.653318	4.55936e-06	PCSK2/TH/SLC8A3/DRD2/ASTN1/OPRM1/KCNA2/HPCA/NGB/CPLX2/CACNA1F/KCNC2/CPLX1/GRIK3/KCNC3/ADCYAP1/SLC8A2/KCNB1/PCSK1/RNF112/GHRH/GLRA1/PTPRN/RGS8/OLFM1/CPNE6/RGS7BP/SEPTIN4/SEPTIN14/CRMP1/GLRA3/KNDC1/RTN4RL1/SLC12A5/CTNND2/NGFR/CPNE5/KCND2/SLC17A8/NEURL1/PENK/CNGA3/FYN/SERPINI1/OPRK1/NEUROG1/RTN4R/CDK5R1/SLC5A7/GAP43/KCNH1/ASTN2/MYO1D/DLG2/ATOH7/HTR5A/SYNPO/ATP7A/CNTNAP2/NPPA/RTN4RL2/SLC1A1/ITGA8
GO:0098978	glutamatergic synapse	404	0.532172	7.12243e-06	ADGRA1/SHISA6/DRD2/NLGN4Y/P2RY1/KCNA2/KCNA3/ADCY8/PSD2/SLITRK4/SYT4/NRCAM/HPCA/HCN1/CPLX2/SHANK1/CACNG7/DLGAP3/NPTX2/TNR/GSG1L/GRM2/CACNG2/NRXN2/SHANK2/SYT10/SH3GL3/SHISA9/PLPPR4/SLC6A17/CAMKV/SLITRK2/CPLX1/NSG1/ATP2B3/PTPRT/CALB1/GRIK3/SLC1A2/ATP2B2/C1QL3/PAK3/SYN3/GRIP2/NOS1AP/SLITRK1/BSN/GRIN2A/ACTC1/GRM5/CBLN1/CACNG3/SORCS3/TSPOAP1/CACNG5/NTNG1/ARHGEF15/VGF/CSPG5/GRID1/CLSTN2/GRID2IP/RGS9/NTN…
GO:0099634	postsynaptic specialization membrane	122	0.659445	1.35515e-05	SHISA6/CACNG8/NLGN4Y/GRIA2/NRCAM/CHRND/CACNG7/GSG1L/CACNG2/CHRNB2/SHISA9/PLPPR4/PTPRT/GRIK3/ATP2B2/SLITRK1/SHISA7/KCNB1/GRIN2A/GRM5/CACNG3/SORCS3/CACNG5/GRID1/CLSTN2/RGS9/RGS7BP/CACNG4/LRRTM1/CHRNA1/GRIA1/GRIK4/GRIN2B/KCND2/ARC/ADGRB3/GRIN2D/CHRM1/GRIK5/LRRC4C/KCNH1/SLITRK3/ERBB4/P2RX6/EFNB3/PTPRO/PRRT1/LRFN1/DLG2/GRIA4/GRIN3A/HTR5A/SLC16A7/NLGN1/NLGN4X/LRRTM2/CHRNA7/ITGA8/SCN8A/ACTN2/ADCY1/GRIK2…
GO:0070382	exocytic vesicle	228	0.58188	2.15735e-05	SLC18A1/SYT6/TH/DRD2/SYT5/SLC18A2/SYT4/GRIN1/SLC32A1/LAMP5/UNC13A/SVOP/SLC35F1/RAB3C/SYT7/SYN1/KCNK9/SYT10/SLC6A17/RPH3A/SYP/SYT13/SYN3/SV2B/SLC35D3/BSN/HAP1/SNAP91/RNF112/GRIN2A/PTPRN2/SLC18B1/CPLX3/MAL2/SEPTIN4/UNC13D/SCAMP5/SLC18A3/AMPH/OTOF/SYNGR4/CTTNBP2/ABCC8/SLC17A7/GRIA1/SYNGR3/TMEM163/PPFIA2/HCRT/ICA1/SYT2/SLC17A8/SYNPR/SYT9/NGF/PENK/SLC17A6/OPRK1/LGI3/SYTL4/SEPTIN6/SLC5A7/CLCN4/SLC30A3/…
GO:0030658	transport vesicle membrane	225	0.577466	3.59079e-05	SLC18A1/SYT6/DRD2/DBH/ECE2/SYT5/SLC18A2/SYT4/SCG3/SLC32A1/LAMP5/HLA-DPB1/UNC13A/SVOP/SLC35F1/RAB3C/SYT7/SYN1/SYT10/SLC6A17/RPH3A/SYP/SYN3/SV2B/TGFA/SLC30A8/SLC35D3/BSN/PTPRN/MAP6/PTPRN2/SLC18B1/CPLX3/SCGN/MAL2/NCALD/SCAMP5/SLC18A3/AMPH/HLA-F/OTOF/SYNGR4/ABCC8/SLC17A7/GRIA1/SYNGR3/TMEM163/CEACAM1/ICA1/SYT2/SLC17A8/SYNPR/SYT9/SLC17A6/OPRK1/ABCA12/SYTL4/SLC5A7/SLC30A3/EEF1AKMT4-ECE2/RPH3AL/CNIH2/DOC…
GO:0042734	presynaptic membrane	163	0.610172	4.83544e-05	DRD2/KCNJ9/P2RY1/KCNA2/KCNA3/IGSF21/ADCY8/SLC6A3/CNTN1/HCN1/GRM2/UNC13A/NRXN2/CHRNB2/SYT7/KCNC2/PDE2A/SLC6A2/SYP/KCNC1/ATP2B3/GRIK3/SLC1A2/KCNC3/ATP2B2/KCNC4/SNAP91/GRIN2A/SLC6A1/NTNG1/RGS9/GPR158/NTNG2/KCTD8/RGS7BP/CPLX3/GRM3/ADORA2A/CNTNAP4/NRXN1/OTOF/SLC6A11/HTR1B/NECTIN1/GRIA1/NRXN3/PPFIA2/GRIK4/OPRK1/ERC2/GRIN2D/CHRM1/LPAR2/SLC5A7/GRIK5/KCNJ8/CNTN6/RIMS3/KCNH1/ERBB4/SNAP25/SLC6A5/EFNB3/CHRNA…
GO:0034774	secretory granule lumen	303	-0.388594	6.28761e-05	ALDOA/PRDX6/FUCA1/GNS/SCCPDH/CAP1/TUBB4B/HSP90AA1/A2M/RAB27A/APOA1/PGAM1/PKM/FOLR3/CTSA/HPSE/VEGFC/RNASE3/PADI2/HRNR/CTSC/TGFB2/ACTN1/POMC/IGF1/BIN2/TIMP1/FUCA2/VWF/ISLR/SERPINB3/FGA/ACTN4/AHSG/SPARC/COTL1/VCL/TOR4A/LTF/ITIH3/OSTF1/TMSB4X/SELENOP/MVP/QSOX1/S100A9/CNN2/GIP/BPI/GSDMD/CCT2/NPC2/S100A11/SERPINA3/GSN/ECM1/DOCK2/PYGL/GCG/TIMP3/ANXA2/EGF/PTX3/PLAC8/FN1/MMP8/CDA/LYZ/THBS1/SERPINE1/SERPIN…
GO:0031983	vesicle lumen	306	-0.390095	6.80634e-05	ALDOA/PRDX6/FUCA1/GNS/SCCPDH/CAP1/TUBB4B/HSP90AA1/A2M/RAB27A/APOA1/PGAM1/PKM/FOLR3/CTSA/HPSE/VEGFC/RNASE3/PADI2/HRNR/CTSC/TGFB2/ACTN1/POMC/IGF1/BIN2/TIMP1/FUCA2/VWF/ISLR/SERPINB3/FGA/EGFR/ACTN4/AHSG/SPARC/COTL1/VCL/TOR4A/LTF/ITIH3/OSTF1/TMSB4X/SELENOP/MVP/QSOX1/S100A9/CNN2/GIP/BPI/GSDMD/CCT2/NPC2/S100A11/SERPINA3/GSN/ECM1/DOCK2/PYGL/GCG/TIMP3/ANXA2/EGF/PTX3/PLAC8/FN1/MMP8/CDA/LYZ/THBS1/SERPINE1/S…
GO:0030133	transport vesicle	414	0.509652	0.000107557	SLC18A1/PCSK2/SYT6/TH/DRD2/DBH/ECE2/SYT5/SLC18A2/SYT4/GRIN1/SCG3/SLC32A1/LAMP5/HLA-DPB1/UNC13A/SVOP/SLC35F1/RAB3C/SYT7/SYN1/KCNK9/SYT10/SLC6A17/INS/RPH3A/SYP/SYT13/SYN3/SV2B/TGFA/KCNQ1/SLC30A8/SLC35D3/BSN/HAP1/PCSK1/CHGA/SNAP91/RNF112/GRIN2A/PTPRN/MAP6/LAPTM5/PTPRN2/SLC18B1/VGF/COPZ2/EXOC3L1/CPLX3/SCGN/MAL2/NCALD/SEPTIN4/UNC13D/SCAMP5/SLC18A3/AMPH/HLA-F/OTOF/SYNGR4/PRG2/CTTNBP2/ABCC8/CD55/SLC17A7…
GO:0060205	cytoplasmic vesicle lumen	305	-0.387691	0.000172938	ALDOA/PRDX6/FUCA1/GNS/SCCPDH/CAP1/TUBB4B/HSP90AA1/A2M/RAB27A/APOA1/PGAM1/PKM/FOLR3/CTSA/HPSE/VEGFC/RNASE3/PADI2/HRNR/CTSC/TGFB2/ACTN1/POMC/IGF1/BIN2/TIMP1/FUCA2/VWF/ISLR/SERPINB3/FGA/ACTN4/AHSG/SPARC/COTL1/VCL/TOR4A/LTF/ITIH3/OSTF1/TMSB4X/SELENOP/MVP/QSOX1/S100A9/CNN2/GIP/BPI/GSDMD/CCT2/NPC2/S100A11/SERPINA3/GSN/ECM1/DOCK2/PYGL/GCG/TIMP3/ANXA2/EGF/PTX3/PLAC8/FN1/MMP8/CDA/LYZ/THBS1/SERPINE1/SERPIN…
GO:0044309	neuron spine	173	0.577986	0.000271707	SHISA6/SLC8A3/DRD2/GRIA2/GRIN1/HPCA/SHANK1/SEZ6/ASIC2/SHANK2/ADGRB1/SHISA9/RPH3A/CALB1/KCNC3/ATP2B2/GRIP2/SLC8A2/PSD/SHISA7/HAP1/KCNN2/GRIN2A/GRM5/RGS7BP/GRM3/FBXO2/NOS1/CAMK2A/CTTNBP2/MAPT/GRIA1/NGFR/PPFIA2/KCND2/NEURL1/NTRK2/ARC/CDK5R1/P2RX6/CNIH2/PTPRO/ZNF804A/DGKI/GRIA4/NLGN1/CPEB4/SYNPO/LZTS3/SLC1A1/ITGA8/FRMPD4/EPHB2/MPP2
GO:0043197	dendritic spine	171	0.575241	0.000493664	SHISA6/SLC8A3/DRD2/GRIA2/GRIN1/HPCA/SHANK1/SEZ6/ASIC2/SHANK2/ADGRB1/SHISA9/RPH3A/CALB1/KCNC3/ATP2B2/SLC8A2/PSD/SHISA7/HAP1/KCNN2/GRIN2A/GRM5/RGS7BP/GRM3/FBXO2/NOS1/CAMK2A/CTTNBP2/MAPT/GRIA1/NGFR/PPFIA2/KCND2/NEURL1/NTRK2/ARC/CDK5R1/P2RX6/CNIH2/PTPRO/ZNF804A/DGKI/GRIA4/NLGN1/CPEB4/SYNPO/LZTS3/SLC1A1/ITGA8/FRMPD4/EPHB2/MPP2
GO:0097730	non-motile cilium	158	0.533585	0.0125028	DRD2/SSTR3/RD3/EYS/MCHR1/USH1G/SHANK2/CACNA1F/CNGB1/CDHR1/INHA/ERICH3/CERKL/GUCY2D/CDH23/MYO7A/CRB1/GUCA1A/GNAT1/PRPH2/USH1C/CIB2/GPR83/PRCD/RHO/GRK1/STRC/GRK7/OPN1SW/ARL13A/RP1L1/PKD2L1/TTC8/KNCN/CNGA1/DHRS3/GUCA1B/GALR3/KIF17/PDE6B
GO:0005766	primary lysosome	145	-0.404294	0.0129959	GM2A/TUBB/CYB5R3/NAPRT/TXNDC5/MAGT1/HEXB/CPPED1/FTL/CMTM6/TRAPPC1/LAMP1/PRDX6/FUCA1/GNS/CAP1/ABCA13/TUBB4B/CD63/RAP1B/CKAP4/CTSA/LAMP2/SNAP23/RNASE3/PADI2/HRNR/IRAG2/CTSC/CD68/ANXA11/FUCA2/ACP3/SERPINB3/B4GALT1/STX3/BPI/CCT2/NPC2/SERPINA3/MGST1/C3AR1/ANXA2/PLAC8/GLIPR1/LYZ
GO:0042582	azurophil granule	145	-0.404294	0.0129959	GM2A/TUBB/CYB5R3/NAPRT/TXNDC5/MAGT1/HEXB/CPPED1/FTL/CMTM6/TRAPPC1/LAMP1/PRDX6/FUCA1/GNS/CAP1/ABCA13/TUBB4B/CD63/RAP1B/CKAP4/CTSA/LAMP2/SNAP23/RNASE3/PADI2/HRNR/IRAG2/CTSC/CD68/ANXA11/FUCA2/ACP3/SERPINB3/B4GALT1/STX3/BPI/CCT2/NPC2/SERPINA3/MGST1/C3AR1/ANXA2/PLAC8/GLIPR1/LYZ
GO:0030027	lamellipodium	198	-0.372522	0.018134	ABI1/DGKZ/FERMT2/ITSN1/PKN2/ALS2/FGD4/CARMIL1/ANGPTL3/PIP5K1A/NF2/PAK1/FGD2/CORO1B/MYO9B/ARPC2/PTPN13/DPYSL3/NRBP1/ARPC5/ITGAV/ILK/SWAP70/ENAH/APBB2/NHS/CTTN/SLC9A1/PLEKHH2/ANTXR1/ARPIN/CFL1/FGD5/P4HB/PKD2/ACTR3/AMOT/RNH1/CTNNA1/RAB13/VASP/PARVA/CTNND1/CIB1/ITGB1/BCAR1/FAT1/DUSP22/SH3RF1/CORO1C/ACTB/SORBS2/MYLK/DPP4/SPATA13/PXN/CD177/NEDD9/STX3/PLCE1/ACTA2/MYO10/ABLIM3/PIEZO1/PALLD/TRPV4/EPHA2/RA…
GO:0045111	intermediate filament cytoskeleton	156	-0.371157	0.0304281	KRT81/KRT36/LMNA/LDLRAP1/KRT7/SYNC/KRT78/BFSP1/KRT34/KRTAP2-1/SCYGR8/KRT13/KRT33B/KRTAP4-9/VIM/KRT19/DDX60/KRT14/KRTAP4-8/PKP2/KRT80/MMP14/KRTAP1-1/KRT8/KRT15/KRT18/KRTAP2-3
GO:0005882	intermediate filament	122	-0.386185	0.0458879	KRT81/KRT36/LMNA/LDLRAP1/KRT7/SYNC/KRT78/BFSP1/KRT34/KRTAP2-1/SCYGR8/KRT13/KRT33B/KRTAP4-9/VIM/KRT19/KRT14/KRTAP4-8/PKP2/KRT80/KRTAP1-1/KRT8/KRT15/KRT18/KRTAP2-3
