# Supplementary material for: Neuronal differentiation of neuroblastoma cell lines for neurological disease modeling
Source: iScience. 2026 Jun 18;29(7):116469. doi: 10.1016/j.isci.2026.116469 (PMC13312023; doi:10.1016/j.isci.2026.116469)
Supplement: Table S8. PCR and qPCR primers, related to STAR methods [file mmc9.xlsx]

## Sheet: Table S8 PCR and qPCR primers
Primer name	Sequence (5' to 3')	Experiment
CNOT2_ex2_fwd	GTTCTATTTGATTGCCTCCGGTAC	Gene Fusion
TSPAN8_ex3_rev	TGCTTGAGAGTCATTGCTTACTCG
GRIN1_fwd	ACCCCAAGATCGTCAACATTG	qPCR
GRIN1_rev	GGCTAACTAGGATGGCGTAGA
PHOX2A_fwd	TTTTCGCTGAGACCCACTACC
PHOX2A_rev	CTCCTTGGAATCGTCGTCCTC
REST_fwd	CGGTTGGGGATAACAACTTTTCA
REST_rev	TCTACGACGCTGAGTTCCAAA
SLC18A3_fwd	CTGCTAGTGAACCCCTTGAGC
SLC18A3_rev	CAGGACTGTAGAGGCGAACAT
SYP_fwd	CTCAGCATCGAGGTCGAGTTC
SYP_rev	GAGGAGTAGTCCCCAACTAAGAA
TH_fwd	GGGCTGTGTAAGCAGAACG
TH_rev	AAGGCCCGAATCTCAGGCT
SLC5A7_fwd	AGGAGGGTATATCAATGGCACA
SLC5A7_rev	CCTTTGAACGCATAGGTTTTGC
TBP_fwd	TCGGAGAGTTCTGGGATTGT
TBP_rev	CACGAAGTGCAATGGTCTTT
